# Supplementary material for: A novel biomarker of laminin turnover is associated with disease progression and mortality in chronic kidney disease
Source: PLoS One. 2018 Oct 1;13(10):e0204239. doi: 10.1371/journal.pone.0204239 (PMC6166934; doi:10.1371/journal.pone.0204239)
Supplement: S1 File — (XLSX) [file pone.0204239.s006.xlsx]

## Sheet: Sheet1
StudyNumber	VisitDate	Age	Gender	Ethnicity	SmokingStatus	AlcoholConsumption	Malignancy	DiabetesMellitus	COPD	CerebrovascularDisease	IschaemicHeartDisease	PeripheralVascularDisease	RiskGroup_CVD	AgeadjustedCharlsonComorbidityIndex	IMD	IMDRank	BMI	SystolicBP	DiastolicBP	eGFR_MDRD	eGFR_CKDEpi	SkinAF	Serum_Free_Kappa	Serum_Free_Lambda	PWV	CommencedRRT	RRTDate	DaysToRRT	TimetoRRTorCensor	Died	DeathDate	DaysToDeath	DaysToDeathorCensor	DaysToCensorDate	Creatinine12Month	eGFR_MDRD_12_months	Progressed12months	Creatinine	ACR	CRP	CystatinC	C3M	PROC3	PROC6	VCANM	uCREA	sauC3M_Crea	uC3M_Crea	uProC3_Crea
B0001	2011-04-14	74	1	0	3	1	0	1	0	0	1	1		8	42.8	3764	24.6	116	79	36.1	36.3	2.7	29.889	25.914	11.5	0	.	.	1232	1	2014-02-24	1232	1232	.	136	44.3101	0	163	0.3	1.7	1.738	16.8	28.9	22.6	1.4	9.9	0.246465	5.42	0.63
B0002	2011-04-14	82	1	0	3	1	0	0	0	1	0	0		7	22.6	12153	37.1	152	83	28.2	26.9	3.3	39.472	31.528	13.4	0	.	.	1970	0	.	.	1970	1970	209	26.4376	0	198	7.4	7.21	2.147	14	16.1	21.6	1.8	7	0.19	3.44	0.96
B0003	05-maj-11	42	1	0	1		0	0	0	0	1	0		3	47.2	2740	40.4	106	75	23	24.5	2.3	33.338	21.829	7.5	0	.	.	1970	0	.	.	1970	1970	265	22.9733	0	266	59.4	6.43	2.441	11.3	11.8	24.3	1.7	2.6	0.16	2.73	0.81
B0004	2011-07-14	68	0	2	1		0	1	0	0	0	0		5	40.8	4342	26.2	116	71	19.4	19.2	3.1	51.404	34.539	12	0	.	.	1963	0	.	.	1963	1963	186	23.2993	0	219	31.9	0.39	2.352	10.7	9.4	27.6	2.2	4.1	0.246341	4.07	2.88
B0005	05-maj-11	53	1	0	2	2	0	1	0	0	0	0		4	18.1	15535	43	141	80	27.7	28.3	3.1	42.364	35.481	9.2	1	14-maj-14	1297	1297	0	.	.		.	222	26.9077	0	217	271	4.35	2.938	18.4	8.5	25.8	1.5	8.7	0.16092	3.44	0.24
B0007	12-maj-11	26	1	2	2		0	0	0	0	0	0		2	43.6	3562	19.7	97	61	28.5	31.1	0	41.263	38.448	6.4	0	.	.	1956	0	.	.	1956	1956	285	23.2159	0	240	75.2	0.4	2.615	10.4	27.9	18.4	1.9	5.5	0.0756364	1.38	1.2
B0008	2011-04-21	54	0	1	3	1	0	1	0	0	0	0		4	42.6	3799	59.4	137	74	40.1	41.8	2.4	26.022	19.099	6.9	0	.	.	1956	0	.	.	1956	1956	117	50.2186	0	143	0	6.96	1.881	15.1	30.6	29.1	1.7	9.2	0.284783	6.02	0.61
B0010	05-maj-11	78	0	0	2		0	1	1	0	0	0		7	16.3	17112	45.2	124	69	20.9	19.8	5.6	19.437	23.851	9.9	0	.	.	1949	0	.	.	1949	1949	208	19.9244	0	200	7.3	2.52	2.122	10.7	15.6	26.5	1.8	6.7	0.213433	3.6	0.31
B0011	12-maj-11	45	1	0	3	2	0	0	0	0	0	0		2	5.2	29852	28.5	111	80	31.1	33.1	2.3	39.608	35.67	7.5	0	.	.	1949	0	.	.	1949	1949	190	33.2677	0	202	72.9	23.25	1.919	17.2	12	16.7	1.7	4.9	0.136735	2.88	0.78
B0012	12-maj-11	78	1	0	2	2	1	0	0	0	0	0		6	21.7	12730	19.1	196	105	39.3	37.8	3.8	44.127	31.789	15	0	.	.	1803	1	09-okt-15	1803	1803	.	.			150	12.6	6.59	1.903	18	18.5	18.3	2.2	7.3	0.345205	7.29	2.01
B0013	2011-06-02	76	1	0	2		0	0	1	1	1	1	3	9	20.2	13866	27.4	143	74	27.1	25.3	3.4	22.444	25.069	13.4	0	.	.	1052	1	2013-09-25	1052	1052	.	234	23.562	0	208	25.1	24.79	2.471	14.4	12.6	25.3	2	8.6	0.284884	5.41	0.72
B0014	12-maj-11	61	1	2	2	2	0	0	0	0	0	0		4	34.5	6394	27.2	128	89	21.6	21.4	2.3	41.937	34.803	9.8	1	2013-07-15	980	980	0	.	.		.	354	15.27	0	263	20.5	2.27	2.831	10.5	7	20.5	1.9	7.3	0.10137	2.04	0.29
B0015	19-maj-11	89	1	1	2		0	1	0	0	0	1		8	64.4	502	27.5	126	57	25.8	22.1	3.1	52.74	36.356	10.7	0	.	.	1942	0	.	.	1942	1942	.		0	249	9.2	0.32	3.315	14.8	15.5	35.1	1.5	3.2	0.13	2.31	0.66
B0016	19-maj-11	83	1	0	2		0	0	1	0	0	0		7	41.4	4151	26.7	128	99	28.8	26.7	3.3	4616.07	34.029	12.1	0	.	.	1556	1	2015-02-18	1556	1556	.	262	20.3187	0	194	22.6	7.49	2.564	12.4	17	36.1	1.7	3.3	0.136364	2.82	0.64
B0017	19-maj-11	81	1	0	2	1	1	0	1	0	0	0		8	17.6	15913	23.8	114	72	14.5	13.1	4.3	63.725	33.724	10.2	0	.	.	958	1	2013-06-30	958	958	.	475	10.2763	0	353	4.3	2.87	3.287	11	13.6	30.8	1.7	1.6	0.26	4.44	1.31
B0018	12-maj-11	46	1	0	3	3	0	0	0	0	0	0		2	55	1403	20.3	156	105	20.8	22	3	40.4	39.08	9.9	1	2013-01-10	787	787	0	.	.		.	.			286	76.6	2.42	2.735	17.1	12.5	29.8	2.2	4.6	0.0904348	1.54	0.46
B0019	26-maj-11	56	0	0	2	1	0	0	0	0	0	0		3	24.4	11058	30.3	140	91	12.5	13	2.5	45.276	52.431	8.9	1	2011-12-30	403	403	0	.	.		.	.		1	331	259.6	8.87	3.546	28.3	19.1	39.6	2	4.3	0.0967442	1.91	0.49
B0020	26-maj-11	82	0	0	2	1	0	1	0	0	1	0		8	46.5	2874	30.8	129	86	19.7	18.2	3.2	73.717	62.953	11.3	0	.	.	1928	0	.	.	1928	1928	202	20.4033	0	209	2.4	18.05	2.882	17.7	14.3	24.1	1.6	2.3	0.18087	3.09	0.91
B0021	26-maj-11	74	1	0	2	1	0	1	0	0	0	0		6	15.2	18090	32.2	134	62	27.5	27	3	51.46	41.883	9.8	0	.	.	1236	1	2014-04-11	1236	1236	.	.			206	319	1.52	2.599	16.2	17.2	33.7	1.8	4.1	0.101463	2.17	0.51
B0022	2011-06-02	63	1	1	2	3	0	0	0	0	0	0		4	59.9	834	25.6	165	109	26.7	25.4	0	38.536	38.126	9.6	1	2013-04-16	876	876	0	.	.		.	364	17.7772	1	257	219.2	3.52	2.106	15.6	8.6	18	1.6	9.5	0.0957895	0.98	0.22
B0023	2011-06-23	64	0	0	1		1	1	0	0	0	1		7	54.3	1515	36.1	113	67	23.7	24.3	3.4	49.813	33.355	8.7	0	.	.	1921	0	.	.	1921	1921	139	33.0056	0	186	0	23.47	3.129	17.2	30.5	28.8	2.5	7.2	0.270833	5.22	0.33
B0024	2011-06-23	34	0	0	1		0	0	0	0	0	0		2	20.9	13312	19.5	112	79	25.2	28.4	3	41.436	29.639	8.7	0	.	.	1921	0	.	.	1921	1921	198	24.88	0	197	37.5	0.9	2.649	3.6	4	33.1	0	2.1	0.198095	3.38	1
B0025	2011-06-02	63	1	0	1		0	1	0	0	1	1	2	7	19.7	14253	40.4	108	72	20.6	20.3	2.5	76.85	60.385	10	1	15-maj-15	1628	1628	0	.	.		.	286	19.4063	0	272	419.1	2	2.952	16.2	12.8	32	2	11.5	0.093913	1.67	0.18
B0026	2011-06-30	62	1	0	2	1	1	0	1	0	0	0	3	6	15.6	17729	31.3	122	76	25.2	25.3	3.2	39.095	25.804	8.5	0	.	.	1914	0	.	.	1914	1914	213	27.3544	0	229	5.7	4.55	2.593	10.8	8.2	20.3	2.2	4.7	0.0885106	1.98	0.45
B0027	26-maj-11	74	0	2	1		0	1	0	0	0	0		6	4.6	30424	37.4	139	77	17.7	17.5	2.8	146.37	70.719	5.3	1	2012-07-03	575	575	1	12-maj-14	1253	1253	.	411	9.17565	1	233	4.6	3.96	3.637	17	13.6	50.4	1.8	5	0.09	1.96	0.96
B0028	2011-11-10	30	0	1	1		0	1	0	0	0	0		3	50.5	7511	30	124	97	24.1	25.2	0	65.532	49.101	8.2	1	2014-02-10	1162	1162	0	.	.		.	.			247	115.3	0.82	2.362	18.9	7.4	21.9	1.6	7.8	0.132051	2.14	0.27
B0029	2011-06-23	57	1	0	2		0	0	0	0	0	0		3	31.9	7403	34	108	74	26.9	27.5	2.4	34.007	29.937	7.8	0	.	.	1914	0	.	.	1914	1914	233	25.0807	0	220	37.3	2.57	2.32	11.7	7	20.3	1.8	5.3	0.109434	2.06	0.4
B0031	19-maj-11	74	0	0	2		0	1	0	0	1	0		7	31.7	7484	41.8	131	64	19.9	19.3	3	30.442	19.075	9.4	1	2013-09-02	994	994	0	.	.		.	213	19.5912	0	211	7.4	<0.3	2.809	8.7	16.6	24	1.7	3.7	0.178378	3.19	0.57
B0033	2011-07-07	76	0	0	1		1	1	1	1	0	0		9	23.6	11540	29.6	118	69	27.4	27	3.9	21.79	14.599	11.2	0	.	.	1907	0	.	.	1907	1907	123	36.7231	0	159	1.9	2.21	1.763	12.4	18.9	16.5	1.6	2.5	0.1664	3	0.88
B0034	2011-07-07	57	0	1	1		0	1	0	0	0	0		4	21.9	12596	34.9	145	94	36.7	38	0	29.814	21.366	10.4	0	.	.	1900	0	.	.	1900	1900	167	33.0706	0	153	135.8	0.64	1.506	13.2	14.9	13.1	1.9	2.1	0.198095	3.38	1
B0035	2011-07-07	32	1	0	1		0	0	0	0	0	0		2	17.6	15913	28.7	109	82	31.2	34.4	1.9	19.548	21.694	7.8	0	.	.	1900	0	.	.	1900	1900	215	30.8569	0	214	215.3	1.1	2.068	8.6	10.5	14.9	1.9	9.7	0.140206	3.04	0.22
B0036	2011-07-07	55	1	0	2	2	1	0	0	0	0	0		4	18.8	14952	32.4	121	73	16.3	16.3	2.9	87.332	59.425	9	1	2015-04-23	1585	1585	0	.	.		.	314	17.9021	0	341	63	8.93	2.287	11.2	8.9	20.9	1.2	5.6	0.0742857	1.89	0.38
B0037	2011-07-14	46	1	2	1	3	0	0	0	0	0	0		2	26.9	9655	32	117	84	18.9	19.8	2	55.185	39.446	8	0	.	.	1900	0	.	.	1900	1900	351	16.3126	0	310	32.2	0.75	3.154	8.6	11.8	24.3	1.8	1.3	0.32	5.46	1.62
B0038	2011-07-14	60	0	0	3		0	0	0	0	0	0		4	29.4	8447	28.3	109	72	25.4	26.6	3	33.425	24.775	9	0	.	.	1879	0	.	.	1879	1879	179	24.9709	0	177	3.1	5.29	2.491	10.3	11.6	23.2	2	2	0.208	3.55	1.05
B0040	2011-07-14	73	1	0	1	1	1	1	0	0	0	0		7	21	13273	29.1	132	57	21.7	20.5	3.8	38.442	29.237	14.5	0	.	.	1879	0	.	.	1879	1879	215	26.1912	0	254	5.1	1.78	3.154	8.4	10.3	25.8	1.6	6.2	0.201613	2.5	0.4
B0041	2011-08-18	80	0	0	2	1	1	0	0	1	1	1	3	10	20.9	13294	22.2	131	61	16.8	16.1	2.9	32.459	18.538	9.9	0	.	.	1879	0	.	.	1879	1879	189	22.1406	0	241	0.8	0.5	2.596	8.2	10.2	29.4	1.9	6.9	0.218841	1.2	0.3
B0042	2011-07-28	49	1	0	1	1	1	0	0	0	0	0		3	0	.	24	111	74	22	23.3	2.5	74.427	17.694	5.7	0	.	.	1872	0	.	.	1872	1872	313	18.3863	0	269	377.9	1.08	2.264	6.2	8.3	18.3	2	2.9	0.143448	2.45	0.72
B0043	2011-07-28	72	1	2	1		0	0	1	0	0	0		6	33	6946	27	140	74	16	15.4	3.4	84.331	79.98	9.6	0	.	.	1872	0	.	.	1872	1872	371	13.9937	0	331	11.3	27.36	3.924	30.2	17.7	29.2	1.2	8.9		1.07	0.24
B0044	2011-07-28	27	0	0	1		0	0	0	0	0	0		2	13.3	20063	18	110	76	23.8	26.9	2.4	20.405	19.339	9.3	0	.	.	1865	0	.	.	1865	1865	211	24.1909	0	215	11.2	2.2	2.069	11.8	20.6	18.7	1.7	6.6	0.254545	5.73	0.86
B0045	2011-08-18	86	1	0	2	1	1	1	0	0	1	1	3	10	58.5	985	21.2	115	52	16.8	14.9	3.4	35.433	24.176	14.8	0	.	.	1038	1	2013-11-27	1038	1038	.	353	14.3018	0	307	113.4	0.69	2.879	10.3	7.8	20.3	1.6	8	0.1275	2.81	0.26
B0046	2011-08-18	43	1	2	1		0	1	0	0	0	0	1	3	49.6	2260	57.4	185	88	14.4	14.9	1.9	121.64	54.054	8.8	1	2012-03-05	406	406	0	.	.		.	.		1	398	468.5	12.4	3.321	21.9	20.6	33.3	1.3	4.2	0.0990476	1.69	0.5
B0048	2011-08-11	69	1	0	1	1	0	1	0	0	1	0		6	19.7	14172	33.2	121	72	36.3	35.2	2.6	30.532	24.784	9.7	0	.	.	1858	0	.	.	1858	1858	180	32.5166	0	164	13.8	1.18	1.965	14.5	14.5	14.5	1.6	10.5	0.118095	3.12	0.2
B0049	2011-08-18	63	1	0	3	3	0	0	0	0	0	0	1	4	15.2	18026	31.3	129	104	42.6	45.2	2.6	27.33	33.82	10.5	0	.	.	1851	0	.	.	1851	1851	135	46.1513	0	145	3.6	1.61	1.528	14.9	15.1	15.6	1.6	7.8	0.192308	4.13	0.27
B0050	2011-08-11	50	0	1	3	1	0	0	0	1	0	0		4	35.7	5963	22.7	117	91	16.2	16.1	0	88.789	40.096	4.4	1	2013-04-25	808	808	0	.	.		.	423	11.6145	0	318	58.1	0.65	2.642	15.3	14.5	21.1	1.4	10.1	0.0564356	1.91	0.27
B0051	2011-08-18	34	1	0	2	1	0	0	0	0	0	0	2	2	24.5	11002	21.7	117	74	37.2	39.9	2.3	16.179	14.428	6.4	0	.	.	1851	0	.	.	1851	1851	175	38.6663	0	182	5	1.04	1.408	13.4	9.7	14.2	1.9	4.8	0.1125	3.35	0.44
B0052	2011-08-25	71	0	0	2	1	0	0	1	0	0	0		6	35.2	6134	27.2	132	70	13.7	13.4	2.6	36.912	24.438	7.1	0	.	.	1844	0	.	.	1844	1844	280	14.4075	0	293	5.1	2.04	3.58	9.7	17.9	47.6	1.6	2.6	0.16	2.73	0.81
B0053	2011-08-25	43	0	0	2		0	0	0	0	0	0		2	13.6	19657	0	121	80	22.2	24	4	40.964	46.48	9.1	1	2014-07-11	1236	1236	0	.	.		.	240	19.0223	0	211	273.1	21.23	3.293	20.5	12.3	45.2	1.6	3.4	0.122353	4.62	0.62
B0056	2011-09-01	65	0	3	3		1	1	1	0	0	1		8	23.9	11337	27	161	66	19.5	19.6	3.1	86.948	82.4	10.6	1	2014-12-31	1409	1409	0	.	.		.	.			219	205.5	7.09	2.521	21.7	9.6	25.4	1.6	2	0.208	3.55	1.05
B0058	2011-09-22	69	0	0	2	1	1	0	0	0	0	0		5	35.7	5963	33	177	93	17.4	17.3	2.4	28.573	26.165	8.8	1	2015-08-24	1638	1638	0	.	.		.	259	15.8542	0	239	17	1.18	2.241	9.4	14.6	22.2	1.7	7.2	0.0763889	1.96	0.29
B0059	2011-09-29	58	1	2	2		0	1	0	0	1	1		6	58.3	1011	30.1	125	72	21.7	21.9	0	53.386	56.131	9.1	1	2013-03-26	757	757	0	.	.		.	300	18.6708	0	264	64	1.22	2.183	17.1	11.6	20.8	1.3	7	0.0971429	2.17	0.91
B0060	2011-09-08	57	1	0	2	1	0	0	0	0	0	0		3	29.2	8538	26.2	127	76	28.7	28.9	2.8	29.21	31.763	6.1	0	.	.	1830	0	.	.	1830	1830	.			208	4	5.98	1.946	15.1	8	18.4	1.5	3.9	0.106667	1.82	0.54
B0061	2011-09-08	87	1	0	2		0	1	0	0	1	1		9	18.8	14922	22.4	141	53	21.6	19.4	4	56.052	48.159	11.7	0	.	.	1704	1	2015-11-05	1704	1704	.	.			247	1.9	3.83	2.543	14.9	14.2	27.6	1.7	4.5	0.12	2.04	0.49
B0062	2011-09-08	72	1	0	3	2	1	0	0	0	1	1		8	49.1	2363	21.5	137	76	36.5	36.8	2.8	36.715	27.776	13.4	0	.	.	1823	0	.	.	1823	1823	158	37.4748	0	162	33.1	6.56	2.187	14.6	8.8	16.9	1.7	2.4	0.173333	2.96	0.88
B0063	2011-09-08	51	0	0	3	2	0	0	0	0	0	0		3	19.5	14341	27.4	141	84	44.5	47.6	2.1	8.423	13.761	9.6	0	.	.	1823	0	.	.	1823	1823	138	34.824	0	112	14.1	0.86	1.432	12.4	10.5	12.9	1.6	3.3	0.126061	3.88	2.94
B0065	2011-09-08	50	1	1	2	1	0	0	0	0	0	0		3	47	2780	42	114	75	20.7	20.1	0	57.1	57.989	7.9	1	22-okt-13	953	953	0	.	.		.	444	14.8017	0	333	99.2	10.71	2.982					8.1	0.0567901	1.77	0.26
B0066	2011-09-15	47	1	1	3	1	0	0	0	0	0	0		2	34.9	6241	25.5	125	88	26.2	26.3	3.7	28.646	17.38	9.2	1	29-maj-14	1172	1172	0	.	.		.	344	20.1163	0	275	11.9	0.34	2.228	10	8.8	14.8	1.8	6.2	0.0670968	1.34	0.66
B0067	2011-09-15	64	0	2	1		0	0	0	1	0	1		6	47.3	2700	27.8	149	75	24.9	25.8	0	47.944	49.965	9.4	1	2014-12-16	1373	1373	0	.	.		.	196	22.2005	0	178	426.9	1.44	2.047			36.7		1.4	0.297143	5.07	1.5
B0068	2011-09-15	72	1	0	2	2	0	1	0	1	1	0		8	32.6	7070	24.1	142	77	12.5	11.8	2.4	107.193	60.988	13.8	1	2012-08-24	529	529	0	.	.		.	.		1	409	285	4.31	3.354	18	7.7	25.4	2.7	2.5	0.1664	2.84	0.84
B0069	2011-09-22	39	0	0	2		0	0	0	0	0	0		2	17	16475	26.5	115	77	35.4	40.3	2.1	33.207	40.862	8	0	.	.	1816	0	.	.	1816	1816	125	41.1714	0	143	121.1	4.38	1.313	13.9	9.1	12.9	1.5	4.8	0.2	5.63	0.44
B0070	2011-09-22	66	0	0	2	1	0	1	1	0	0	0	3	6	20.9	13294	42	115	66	17.1	16.9	3.9	21.036	25.767	8	0	.	.	1809	0	.	.	1809	1809	168	26.3601	0	245	0	35.41	3	16.2	14.5	37.5	1.4	6	0.163333	3.25	0.75
B0071	2011-09-22	86	0	0	1	1	0	0	1	0	0	0		7	30.7	7887	28.9	157	71	9.3	8.3	3.1	48.096	32.783	4	1	16-okt-11	209	209	0	.	.		.	.		1	396	18.7	0.88	3.348	9.8	9.7	29	1.4	2.4	0.173333	2.96	0.88
B0072	2011-09-22	81	1	0	2	1	1	1	0	0	0	0	3	8	34.9	6241	28	96	70	30.8	28.7	3.4	35.069	37.71	13.6	0	.	.	1809	0	.	.	1809	1809	215	25.6511	0	184	3.6	1.13	2.036	12.3	8.6	19.9	1.6	4.4	0.222727	5.3	0.66
B0074	2011-11-24	47	0	2	1		0	0	0	0	0	0		2	22.9	11974	24	139	85	16.8	17.8	0	272.562	217.709	0	1	2013-03-06	716	716	0	.	.		.	420	9.79775	1	264	76.9	4.37	3.757	14.2	14.8	41.8	1.2	1.9	0.218947	3.74	1.47
B0075	2011-09-29	48	1	0	2	1	0	0	0	0	0	0		2	58.5	980	23.9	109	76	19.2	20.2	2.5	49.96	37.842	8.4	1	2013-09-16	903	903	0	.	.		.	390	14.3234	0	303	56.6	1.48	2.285	11	7.7	21.2	1.4	5.5	0.0756364	2.05	0.38
B0077	2011-09-29	51	1	1	2		0	1	0	0	0	0		4	23.1	11818	30.1	101	60	14.3	13.7	0	98.219	123.989	7.9	1	2013-07-14	839	839	0	.	.		.	411	16.1179	0	458	88.9	115.82	3.449	33.3	18.5	35.9	1.3	8.6	0.0813953	1.76	0.24
B0078	06-okt-11	26	0	2	1		0	0	0	0	0	0		2	65	473	17	112	77	10.9	11.7	0	106.133	87.11	7.5	1	2012-04-11	380	380	0	.	.		.	.		1	428	212.5	1.57	3.901	31.4	15.1	35.1	1.8	7.2	0.0577778	0.99	0.29
B0079	06-okt-11	34	1	0	1	1	0	0	0	0	0	0	1	2	16.1	17290	23.7	103	74	34.7	37.7	2.1	16.88	15.611	6.5	0	.	.	1802	0	.	.	1802	1802	192	34.7431	0	193	3.4	1.68	1.546	10.7	8.3	11.3	1.5	7.3	0.0569863	2.25	0.29
B0080	06-okt-11	77	1	1	2		1	0	0	0	1	0		7	68.4	301	27	93	66	25.8	23.1	0	72.619	61.899	0	0	.	.	1795	0	.	.	1795	1795	272	23.9024	0	255	3.1	1.63	2.938	15.9	10.1	24.8	1.6	7.7	0.087013	1.71	0.27
B0081	06-okt-11	71	0	0	2		0	0	1	0	0	0	1	6	35.4	6075	35	121	84	13	12.5	1.2	71.858	83.732	9.2	0	.	.	455	1	2012-07-02	455	455	.	.			306	9.5	30.4	4.114	22.6	12.9	43.3	1.5	4.7	0.180851	3.79	0.45
B0082	2011-11-03	57	1	0	2	1	0	0	1	0	0	0	3	4	15.6	17679	26.7	140	67	21.1	21.2	3.3	25.692	19.845	9.2	0	.	.	1795	0	.	.	1795	1795	228	25.7165	0	271	131.3	5.18	2.531	9.1	6.1	23.3	1.2	2.9	0.143448	2.45	0.72
B0083	13-okt-11	77	1	0	2	1	1	0	0	0	0	0	2	6	39.7	4653	28	144	80	19.8	18.4	2.9	52.023	43.019	10.5	0	.	.	1795	0	.	.	1795	1795	284	18.794	0	272	2.6	2.71	2.891	12.7	21.6	38.6	2	6.3	0.0660317	1.43	2.25
B0084	2011-11-10	66	0	0	1	1	0	1	1	0	0	0	1	6	16.9	16607	28	118	73	14.8	15	1.5	41.122	43.731	9.3	1	2014-02-04	1037	1037	0	.	.		.	.			277	4.1	2	3.036	12	17	43.5	1.7	2.6	0.192308	2.73	0.81
B0085	13-okt-11	75	1	0	2	2	0	1	0	0	0	0	3	6	27.2	9530	30	137	78	22.6	21.1	4.5	56.37	28.195	14.2	1	2014-04-17	1102	1102	0	.	.		.	254	21.4912	0	244	223.7	9.73	2.498	10.7	18.1	25.2	1.4	5.5	0.0756364	2.2	0.38
B0086	13-okt-11	77	0	2	1		0	0	0	0	0	0		5	58.3	1011	34.2	149	81	24.8	23.6	2.2	27.281	18.088	7.7	0	.	.	1788	0	.	.	1788	1788	167	25.7358	0	173	6.4	7.03	2.537	17.2	10.4	25.8	1.4	5.9	0.0705085	1.61	0.54
B0087	13-okt-11	19	1	1	1		0	0	0	0	0	0		0	47.8	2606	28.3	138	90	64.8	66.1	0	15.052	21.246	9.5	0	.	.	1788	0	.	.	1788	1788	161	57.709	0	147	30.1	0.53	1.336	13.6	16.4	16	1.7	12	0.224167	4.77	0.28
B0088	13-okt-11	50	1	0	2	1	0	0	0	0	1	0		4	17.6	15934	29.2	103	76	29.6	31.9	2.1	17.908	23.768	8.4	1	2015-11-09	1673	1673	0	.	.		.	218	27.799	0	207	4.6	2.27	1.934	7.8	9.5	14.3	2.3	1.8	0.231111	3.94	1.17
B0089	13-okt-11	42	0	1	1	1	0	0	0	0	0	0		2	53.8	1577	24.8	113	79	26.1	26.5	0	28.481	24.333	9.2	0	.	.	1781	0	.	.	1781	1781	261	20.8934	0	217	21.9	0.68	1.516	14.5	14.5	16.8	1.9	1.9	0.218947	3.74	1.37
B0090	27-okt-11	66	0	0	1		0	0	0	0	0	0	2	4	25.2	10539	32	110	56	23.2	24	2.5	55.243	44.316	12.7	0	.	.	1781	0	.	.	1781	1781	188	23.1514	0	188	186.3	16.39	2.947	14.9	17.6	27.2	2.2	2.6	0.16	2.73	0.81
B0091	27-okt-11	76	0	0	2	1	1	1	0	0	0	0	3	7	48.2	2549	39.2	132	81	24.7	23.7	3.1	28.77	23.615	12	0	.	.	1760	0	.	.	1760	1760	158	27.5068	0	174	1.6	34.85	2.171	20.6	18.1	19.1	1.6	3.1	0.219355	2.97	0.68
B0092	27-okt-11	72	1	0	2	1	0	1	0	1	1	0	3	8	26.1	10110	37.6	114	73	25.5	24.7	3.3	26.681	21.135	9.7	0	.	.	1760	0	.	.	1760	1760	223	25.1794	0	221	0.5	0.91	2.001	10.6	28.5	14.9	1.4	7.6	0.128947	2.57	0.28
B0093	27-okt-11	33	1	0	3	1	0	0	0	0	0	0	2	2	37.3	5407	19	118	88	44.7	48.4	1.9	20.469	30.511	7.7	1	15-maj-14	1102	1102	0	.	.		.	221	29.7115	1	156	342.4	0.32	1.763	8.8	7.7	12.9	1.8	6.3	0.0920635	1.89	0.33
B0094	27-okt-11	85	1	0	2	1	0	1	0	0	0	0	3	7	23.4	11636	30.8	101	75	27.7	25	4.2	64.887	33.655	14.5	0	.	.	1760	0	.	.	1760	1760	.			200	7.5	13.39	2.356	13.3	19.1	26.6	1.6	5.9	0.150847	4.24	0.36
B0096	27-okt-11	82	1	0	2	1	0	1	1	0	1	1	3	10	34.5	6394	38.3	159	85	17.5	15.9	4.2	33.455	32.804	12.9	1	2012-02-27	287	287	1	2012-04-14	334	334	.	.		1	300	301.6	5.89	3.197	13.4	14.4	28.4	1.8	6.5	0.064	1.42	0.32
B0097	2011-11-17	75	1	0	2	1	0	0	0	0	1	0	2	6	28.8	8771	23	147	86	24.5	23.1	2.8	27.804	21.715	8.3	0	.	.	943	1	2013-12-14	943	943	.	188	30.4131	0	227	0	0.55	2.364	11.8	10.7	20.8	2	6.8	0.144118	2.75	0.31
B0098	27-okt-11	83	1	0	3	2	0	1	0	0	1	0	2	8	70.6	217	24	110	52			2.3	37.218	30.496	6.8	0	.	.	1753	0	.	.	1753	1753	191	29.2619	0	.	0	6.34	4.622	16.2	11.6	36.4	1.8	5.3	0.0830189	1.96	0.4
B0102	2011-11-03	61	0	0	3	2	0	0	0	0	0	0	3	4	24.4	11058	31.7	100	72	13.1	13.4	3.1	73.462	38.334	7.8	1	2013-09-12	843	843	0	.	.		.	365	10.9372	0	313	7.8	0.94	4.157	10.3	9.7	77.5	1.9	3.9	0.348718	1.82	0.54
B0105	2011-12-08	55	0	2	3		0	0	0	0	0	0	2	3	36.8	5592	21	142	91	25	25.9	2.3	46.382	49.995	8.4	1	2014-08-18	1162	1162	0	.	.		.	232	18.8362	0	182	346.2	36.92	2.67	23.2	11.1	25.5	1.7	4	0.1675	3.78	0.53
B0106	2011-11-10	89	1	0	2	1	1	0	0	0	0	0	3	7	12.3	21203	22	210	69	10.1	8.6	3.8	140.48	36.481	13.5	0	.	.	580	1	2013-01-13	580	580	.	.			476	151.2	0.94	3.669	13.4	9.3	51.1	1.9	1.8	0.231111	3.94	1.17
B0107	2011-11-10	89	1	0	2	1	1	0	0	0	1	0	3	8	15.1	18170	25	107	65	19.2	16.9	3.2	50.168	43.45	11.3	0	.	.	1725	0	.	.	1725	1725	283	18.3304	0	273	9.8	5.61	3.717	11.9	12.2	29.4	1.7	3.9	0.106667	1.82	0.54
B0108	2011-11-17	83	0	0	1		0	0	0	0	0	0	3	6	11.3	22401	21	150	79	11.4	10.4	3.5	76.976	36.06	9.1	0	.	.	1477	1	2015-07-06	1477	1477	.	341	11.123	0	334	59.8	2.52	3.457	13.1	12.3	31.9	1.8	9.4	0.0478723	1.61	0.22
B0109	2011-12-08	72	0	0	1		0	1	0	1	1	0	1	8	6.3	28640	18.1	147	68	22	21.7	2.9	95.756	40.446	10.4	0	.	.	1555	1	2015-09-22	1555	1555	.	196	21.6835	0	194	21.9	2.07	2.69	11.9	12	31	2.1	2.1	0.198095	3.38	1
B0110	2011-11-17	45	1	1	1		0	1	0	0	0	1		4	58.2	1025	37	153	76	14	13.6	0	73.602	60.676	8.9	1	02-maj-13	682	682	0	.	.		.	654	9.66747	1	476	121.6	0.74	3.509	14.9	20.3	52	1.5	5.6	0.0742857	1.27	0.38
B0111	2011-11-17	83	1	0	2	1	0	0	0	0	0	0	3	6	7.7	26978	23	115	81	22.2	20.9	3.5	95.636	65.445	10	0	.	.	1321	1	2015-02-07	1321	1321	.	228	23.8538	0	243	18.7	3.23	2.655	22.7	20.8	25.4	2	11.1	0.14955	3.05	0.25
B0112	2011-11-17	80	0	0	1		0	1	0	0	1	0	3	8	34	6570	28	125	59	24.9	24.5	4.3	13.847	12.384	8.8	0	.	.	1711	0	.	.	1711	1711	159	27.028	0	171	3.1	1.52	2.093	8.9	23.7	29.8	1.4	5.3	0.216981	5.11	0.51
B0113	2011-11-24	61	1	2	2		0	1	0	0	0	1		6	39.4	4741	24	152	77	12.1	11.8	0	101.712	74.9	15.2	1	2012-08-29	429	429	0	.	.		.	.		1	433	399.6	4.95	3.631	14.2	16.2	36.5	1.7	7.5	0.088	1.61	0.49
B0114	2011-11-24	59	1	0	2	1	0	1	0	0	0	0	3	4	8.6	25873	41	119	54	19.8	20.1	3.5	102.187	60.78	9.4	1	2013-09-09	798	798	1	2014-02-01	943	943	.	216	27.1844	0	285	10	31.15	3.628	31	15.2	50.7	1.4	5.1	0.0815686	1.39	0.41
B0115	2012-04-06	61	0	0	3	2	0	0	0	0	0	0	1	4	27.7	9289	24.2	147	83	23.3	24.9	2.4	53.264	51.747	11.6	1	2015-06-26	1453	1453	0	.	.		.	193	22.817	0	190	404.7	1.63	2.519	17.3	15.1	21.1	2	2.3	0.18087	3.09	0.91
B0117	2011-02-01	68	1	0	2		0	1	1	0	0	0	3	6	28.8	8771	42.2	74	49	20.2	19.6	3.8	42.307	42.453	9.7	0	.	.	845	1	26-okt-13	845	845	.	299	18.1036	0	273	4.7	8.99	3.441	14.3	11	31.6	1.6	6.8	0.0611765	1.37	0.31
B0118	2012-01-20	44	1	1	2	3	0	0	0	0	0	0		2	41.9	3995	27.9	127	91	28.5	29.1	0	24.994	18.482	10	1	2015-06-03	1423	1423	1	2015-07-29	1479	1479	.	296	24.2413	0	258	181	6.21	2.121	16.5	10.3	17.9	2	4.7	0.0885106	1.55	0.45
B0119	18-maj-12	64	1	2	2	2	0	0	0	0	0	0		4	44.6	3322	30	93	59	17.8	17.4	0	0	0	7.8	1	2013-11-06	849	849	0	.	.		.	383	13.8106	0	308	253.2		0	11	17.8	38	1.7	7.3	0.158904	2.93	0.42
B0120	2011-12-08	75	1	0	2	1	0	1	0	0	0	0	3	6	19	14713	39	135	76	23.2	22.1	3.6	35.378	27.432	8.4	1	2013-11-21	864	864	0	.	.		.	351	14.7963	1	238	94	2.39	2.844	10.7	48.7	38	1.8	4	0.165	3.4	0.7
B0121	2011-12-22	46	0	0	2	1	0	1	0	0	0	0	2	3	49.1	2369	24.8	120	71	19.8	21.3	2.9	56.66	55.006	7.9	1	2014-04-04	998	998	0	.	.		.	269	16.4542	0	230	56.6	1.69	3.815	14.2	24.6	64.8	1.8	4	0.104	1.78	1.65
B0126	2012-02-10	44	0	0	2		0	0	1	0	0	0	2	3	28.9	8695	24	126	90	21.6	23.8	2.7	35.709	23.943	9.2	1	2014-04-22	995	995	0	.	.		.	290	15.2208	0	215	10.3	<0.3	2.677	13.8	14.8	19.2	1.8	2.4	0.173333	2.96	0.88
B0127	2012-02-10	71	1	0	3	1	0	0	0	0	0	0	0	5	29.2	8538	30	125	73	16.6	16	2.3	37.732	30.819	12.3	1	2013-04-19	627	627	0	.	.		.	400	12.8655	0	321	153.6	2.09	2.942	23.4	15.3	28.8	1.5	9.1	0.067033	1.07	0.23
B0128	2012-02-03	39	0	0	1	1	0	0	0	0	0	0	2	2	45.8	3051	35.8	129	83	30.9	35	2.2	24.704	18.362	0	1	2015-11-29	1581	1581	0	.	.		.	168	29.1237	0	161	6	0.56	1.903	14.8	16.2	33.4	2.6	4.2	0.0990476	2.17	0.55
B0129	2012-02-24	81	1	0	2	1	0	0	0	0	0	0	3	6	16.4	17003	26.1	126	74	25.6	24.4	3.7	0	0	14.8	0	.	.	1676	0	.	.	1676	1676	186	30.3195	0	216	3.4		0	46.9	6.9	18.3	1.4	3	0.138667	3.57	0.7
B0130	2012-01-06	56	1	0	2	1	0	1	0	0	0	0	1	4	18.6	15066	42.7	127	89	32.8	34.2	2.5	26.515	23.176	10.5	0	.	.	1676	0	.	.	1676	1676	169	36.4603	0	186	149.2	4.78	1.783	17	10.1	16.6	2	4.3	0.17907	3.42	0.49
B0132	2012-01-06	51	1	0	2	2	0	0	0	0	0	0	1	3	57.9	1055	34.9	145	91	14	14.1	2.2	50.244	44.526	10.2	1	2012-06-28	325	325	0	.	.		.	.		1	396	277.3	2.18	3.423	11.6	15.5	29	1.9	6.6	0.0848485	1.44	0.32
B0133	2012-02-24	81	0	1	2	2	0	0	0	0	0	0		6	46.5	2870	34.2	139	80	14	12.6	0	130.41	50.454	11.9	0	.	.	714	1	2013-07-22	714	714	.	.			331	20.6	13.7	3.961	15.6	18.1	37.7	2.1	4.6	0.0904348	8.61	5.46
B0134	2012-01-06	34	1	1	2		0	0	0	0	0	0		2	56.6	1195	24	125	79	18.1	18.3	0	106.866	56.495	8.2	1	2013-03-12	582	582	0	.	.		.	511	13.5852	0	401	110.3	0.3	2.946	14.2	20.6	29.4	1.7	5.3	0.0784906	1.34	0.4
B0135	2012-02-10	63	0	0	2	1	1	0	0	0	0	0	1	5	23.9	11337	31.6	119	75	29.1	29.5	2.7	43.126	29.253	9.9	0	.	.	1669	0	.	.	1669	1669	173	25.721	0	156	1.9	6.17	2.181	41.8	31.1	23.1	2.1	4.5	0.277778	4.8	0.47
B0136	2012-02-10	67	0	0	1		0	1	0	0	0	1	3	6	44.6	3316	44.5	158	76	21.1	21.3	3.9	81.411	58.939	8.1	0	.	.	983	1	2014-04-24	983	983	.	238	17.5824	0	204	73.2	18.34	3.135	10.8	16.9	32.6	1.2	0.9	0.462222	7.89	2.33
B0137	2012-02-10	63	1	0	2	1	0	1	0	0	0	0	1	5	17.6	15934	27.1	119	82	28.6	29.1	2.5	36.706	26.367	8.6	0	.	.	1662	0	.	.	1662	1662	225	25.5959	0	205	5.6	0.53	1.972	8.9	8.6	17.3	1.7	4.2	0.114286	2.4	0.5
B0138	2012-02-24	56	1	0	2	2	0	0	0	0	0	0	1	3	6	29008	28.9	108	73	36.8	38.6	1.9	25.267	24.853	7.6	0	.	.	1662	0	.	.	1662	1662	147	42.827	0	168	184.1	4.63	1.896	8.2	14	12.6	2	3.5	0.118857	2.03	0.6
B0139	2012-01-20	71	0	0	2	1	0	0	0	0	0	0	3	5	11.5	22126	22.9	150	77	57.2	56.8	3	13.009	12.483	11	0	.	.	1662	0	.	.	1662	1662	93	51.402	0	85	253.7	0.8	1.617	9.3	10.1	10.7	1.9	7.2	0.190278	3.82	0.29
B0140	2012-02-03	53	1	0	2		0	1	0	0	0	0	2	2	19.3	14528	34.1	117	88	73.7	76.2	2.2	19.445	13.102	11.1	0	.	.	1655	0	.	.	1655	1655	88	77.9861	0	93	155.8	4.82	1.215	15	9.2	8.1	1.8	13.9	0.299281	6.45	0.21
B0141	2012-02-03	43	0	2	1		0	0	0	0	0	0	2	2	19.6	14266	38.3	132	89	11.4	11.9	2.1	63.58	46.574	11.2	1	2013-06-20	668	668	0	.	.		.	.			376	234	5.08	2.499	14.3	28	63.3	2.4	5.5	0.118182	1.58	1.35
B0142	2012-04-12	62	1	2	2		0	1	1	0	1	0	2	7	50.5	2089	29.1	127	76	33.8	34.7	2.6	82.296	41.364	12.1	1	2014-06-27	1040	1040	0	.	.		.	194	30.4687	0	178	183.5	8.1	2.599	14.1	16	19.1	1.6	3.8	0.189474	3.29	0.55
B0143	2012-01-20	43	1	2	1		0	1	0	0	0	0	3	1	41.9	4015	40.7	145	96	120.6	115.6	3.6	11.89	8.094	8.5	0	.	.	1655	0	.	.	1655	1655	55	140.36	0	63	147	<3	1.029	11.4	11.7	6.8	2.3	12.2	0.368033	9.42	0.3
B0148	2012-02-24	56	1	2	1		0	1	0	1	1	0		4	53.7	1584	31.1	124	80	61.3	67.2	0	51.887	35.635	10.5	0	.	.	1634	0	.	.	1634	1634	160	38.8371	1	108	836.7	8.15	1.521	12	6.6	11.4	2.5	6.6	0.269697	5.52	0.32
B0149	2012-02-24	59	0	2	1		0	0	0	0	1	0	3	4	28	9138	24.6	141	83	11.9	11.9	3.6	61.299	49.472	11.3	1	18-maj-14	979	979	0	.	.		.	344	11.7895	0	343	83.8	10.02	4.171	13.1	9.9	27.2	1.6	4	0.104	1.78	0.53
B0151	2012-03-02	53	1	0	2	1	0	0	0	1	0	0	2	4	52.7	1743	25.6	115	82	26.1	26.9	2.8	26.207	25.105	10	0	.	.	1634	0	.	.	1634	1634	203	29.7235	0	229	56.6	0.8	2.172	9.1	8	12.6	1.6	5	0.0832	1.42	0.42
B0152	2012-03-02	33	0	0	1		0	0	0	0	0	0	2	2	20.3	13759	23.2	106	83	31.1	34.2	1.8	32.152	48.65	9.4	0	.	.	1627	0	.	.	1627	1627	144	36.1416	0	165	85	<0.3	1.747	14.6	10.4	17.2	2	5	0.0832	1.96	0.42
B0153	2012-03-02	54	0	0	1		0	0	0	0	0	0	3	3	61	739	37.8	125	74	15.5	16.3	3.1	57.856	43.065	8.3	1	14-okt-13	756	756	0	.	.		.	354	11.6093	0	277	337.3	11.67	4.115	17	17.8	41.3	1.5	2.3	0.18087	3.09	0.91
B0154	2012-03-02	72	1	2	1	2	0	1	0	0	0	0		6	35.4	6093	27.1	99	74	17.3	16.5	0	63.986	46.291	9.9	0	.	.	321	1	2012-08-05	321	321	.	.			309	61.1	4.71	3.418	11.1	11.9	22.7	1.7	4.7	0.0885106	1.51	0.45
B0155	2012-03-02	79	1	2	2		0	1	0	0	0	0	3	6	48.8	2419	27.2	116	71	13.1	11.9	3.1	24.306	20.927	14.1	1	2015-09-15	1457	1457	0	.	.		.	336	15.3612	0	387	45.4	2.02	3.118	7	20.9	35.7	1.5	4.5	0.0924444	1.58	0.47
B0156	2012-03-02	84	0	0	1		0	1	0	0	1	0	0	8	37.3	5402	21.6	193	83	18.2	17.1	2.4	83.614	36.561	12.8	0	.	.	958	1	04-maj-14	958	958	.	.			223	47	2.75	3.877	11.9	13.7	29.8	1.8	3.6	0.115556	1.97	2.58
B0157	2012-03-09	38	0	0	2		0	1	0	0	0	0	3	3	28.9	8695	43.4	153	86	8.2	8.6	3.6	71.045	47.303	9.6	1	2012-04-25	219	219	0	.	.		.	.		1	512	374.3	4.98	4.16	12.1	9	38.3	1.7	3.3	0.126061	2.15	0.64
B0158	2012-03-09	45	1	0	3		0	0	0	0	0	0	3	2	35.5	6054	24.4	146	99	15.3	16	3.3	75.934	42.575	8.8	1	16-maj-13	598	598	0	.	.		.	.			373	222.6	0.85	4.432	8.8	14.1	30.8	1.8	3.9	0.106667	1.82	0.54
B0159	2012-03-09	81	0	0	1		0	0	0	0	0	0	3	6	15.2	18024	27.9	154	56	10.7	9.9	3.2	103.387	56.305	11.3	1	2012-08-22	331	331	0	.	.		.	.		1	355	8.6	15.66	4.004	36.2	28.6	32.7	1.6	2.3	0.18087	3.09	0.91
B0160	2012-03-09	76	0	1	2	1	0	1	0	1	1	1		9	49.9	2204	41.7	99	60	21.6	19.9	0	30.105	16.013	12.3	0	.	.	1620	0	.	.	1620	1620	.			230	11.7	1.66	2.415	13.9	11.7	22.1	1.5	5.7	0.191228	4.05	0.42
B0161	2012-03-09	39	1	0	3	1	0	1	0	0	0	0	3	3	31.7	7484	26	162	98	29	31.2	3.7	35.324	24.617	10.7	0	.	.	1620	0	.	.	1620	1620	204	31.3715	0	220	254	0.62	1.709	10.9	5.9	14.3	1.8	7.3	0.127397	2.21	0.29
B0162	2012-03-09	68	0	2	1		0	1	0	1	1	0	3	7	52.2	1815	28.1	146	80	27.2	28.5	3	94.249	66.84	11.4	1	27-maj-13	602	602	0	.	.		.	.			163	170.5	14.5	3.683	14.9	18.4	43.9	1.4	1.3	0.32	5.46	1.62
B0163	2012-03-16	65	1	0	3	3	0	0	0	0	0	0	1	4	21.2	13066	27.6	121	71	23	22.6	2.6	51.473	37.329	0	1	26-okt-15	1484	1484	0	.	.		.	326	16.5815	0	246	125.9	<3	3.354	18.2	9.7	16.7	1.6	9.9	0.110101	2.67	0.21
B0165	2012-03-16	70	1	0	2		1	1	0	0	0	0	0	7	55	1403	36.8	154	66	24.1	23.9	2.3	42.958	35.118	10.5	0	.	.	1613	0	.	.	1613	1613	237	23.6036	0	233		2.88	1.895	10	12.8	14.9	1.8	2.4	0.173333	2.96	1
B0166	2012-03-16	76	0	0	1		0	1	0	0	0	0	3	6	37.5	5344	42.8	156	73	16.8	16.5	3.9	46.996	27.191	12	0	.	.	1346	1	2015-06-10	1346	1346	.	.			243	100.7	7.21	3.854	17	15.5	38.3	1.8	3.8	0.113158	2.11	0.55
B0167	2012-03-16	57	1	2	1		0	1	0	0	0	0	2	4	38.2	5105	28.5	115	91	25.8	26.2	2.9	66.04	42.505	11	0	.	.	1613	0	.	.	1613	1613	232	25.2055	0	228	153.8	3.29	3.127	12.3	11.9	23.6	2.2	3.9	0.14359	2.44	4.59
B0168	2012-04-27	60	1	2	1		0	0	0	0	0	0	2	4	9.7	24392	26	128	77	26.6	26.9	2.6	74.83	40.329	9.9	1	2014-06-19	983	983	0	.	.		.	.			220	99	3.91	2.966	16.9	11.2	19.3	1.7	7.7	0.127273	3.29	0.4
B0169	2012-03-23	36	0	2	1	1	0	0	0	0	0	0	2	2	8.8	25611	18.8	108	76	37.2	41.2	2.1	28.785	26.91	9.9	0	.	.	1606	0	.	.	1606	1606	132	39.279	0	139		0.94	1.873	14.5	14.2	12.5	1.8	2.4	0.195833	3.42	0.88
B0170	2012-04-13	67	1	0	1	2	0	1	1	0	1	0	3	7	39.5	4724	38.7	154	93	17.5	17	3.9	67.461	71.755	10.3	0	.	.	456	1	2013-01-08	456	456	.	.			311	95.3	38.53	4.24	22	16.2	48.3	2	3.6	0.163889	1.97	0.58
B0171	2012-03-16	57	0	2	1		0	1	0	1	0	0		5	50.7	2064	23.5	123	63	17.1	18.1	0	151.948	114.137	5.4	0	.	.	600	1	2013-06-01	600	600	.	.			251	807.6	<3	4.285	16.4	13.7	48.6	2.5	3.5	0.131429	2.4	0.6
B0172	2012-03-23	66	1	0	2	1	0	0	0	0	1	0	3	5	9.7	24438	29.3	130	81	19.1	18.4	3.3	40.86	42.448	12.3	1	2015-06-26	1355	1355	0	.	.		.	335	16.0195	0	288	187	1.12	2.393	10.6	11.7	21.8	2	3.9	0.106667	1.82	0.54
B0173	2012-03-16	72	0	0	3		0	1	1	0	0	0	3	7	43.7	3509	34.7	114	45	29.6	29.7	4.3	47.451	33.702	11.8	0	.	.	1599	0	.	.	1599	1599	.			150		121.48	2.635	25	11.1	18.3	1.4	2.1	0.198095	3.38	1
B0175	2012-03-23	54	1	0	1	3	0	0	0	0	0	0	3	3	35.7	5963	26	107	70	36.6	39.1	3	12.876	13.458	9.5	0	.	.	1599	0	.	.	1599	1599	177	34.8168	0	170	175.8	1.15	2.401	8	9.1	14.2	2	3.9	0.153846	3.46	0.54
B0177	2012-04-20	42	0	2	1	1	0	0	0	0	0	0		2	20.2	13884	22.4	153	100	24.1	26.9	0	53.483	59.073	11.4	1	2015-08-28	1404	1404	0	.	.		.	.			197	197.8	<3	1.975	13.1	11.2	18.2	2.2	5.1	0.166667	3.27	0.61
B0178	11-maj-12	40	0	3	1		0	0	0	0	0	0	2	2	48.4	2506	27.1	105	72	20	22.3	2	37.155	41.366	9.5	0	.	.	1592	0	.	.	1592	1592	270	16.8445	0	234	100	1.59	2.541	17	8.9	21.8	1.3	4.5	0.0924444	1.6	0.47
B0180	2012-04-13	50	1	1	1	1	0	0	0	0	0	0		3	43	3708	24.7	99	69	44.1	43.7	0	24.702	18.295	8.8	1	2014-07-03	976	976	0	.	.		.	252	28.4562	1	173	144.6	0.71	1.878	9.8	10.2	14.2	2	5.9	0.0898305	2.51	0.36
B0181	2012-04-13	63	1	0	2	1	1	1	0	0	0	0	3	6	47.8	2606	31	129	93	39.2	39.2	3.8	12.414	17.812	10	0	.	.	1585	0	.	.	1585	1585	145	42.3647	0	156	6	0.77	1.581	12.8	9	12.2	2.2	6.9	0.176812	3.59	0.3
B0182	2012-04-13	76	0	0	1		0	0	0	0	0	0	0	5	19.8	14115	25.1	112	65	36.5	36.5	2.3	35.919	17.354	13.9	0	.	.	1585	0	.	.	1585	1585	116	39.2921	0	124	14.9	7.39	1.597	13.8	9.3	10.9	1.4	5.4	0.166667	3.67	0.39
B0183	2012-04-20	56	0	0	2		0	0	0	0	0	0	1	3	11.5	22090	21	104	61	42.8	46	2.6	13.618	21.444	8.1	0	.	.	1585	0	.	.	1585	1585	132	35.9801	0	114	290.9	<3	1.435	11.4	15	14.3	1.7	5.2	0.103846	2.87	0.4
B0184	04-maj-12	51	1	0	2	1	0	0	0	0	0	0	2	3	11.3	22295	30	108	74	27.4	28.7	2.1	17.848	16.446	7.9	0	.	.	1578	0	.	.	1578	1578	176	35.4465	0	221	9.9	1.01	2.018	8.4	10.4	19.6	1.9	11.6	0.12069	2.41	0.18
B0185	04-maj-12	80	1	0	2		0	1	0	0	1	0	3	8	27.9	9154	34.8	104	56	23.3	21.3	4.7	46.84	32.349	17.8	0	.	.	1578	0	.	.	1578	1578	.			235	64.7	3	2.839	9.7	10.3	24.9	2.5	8.3	0.139759	2.89	0.39
B0186	04-maj-12	83	0	0	1		0	0	0	1	0	0	1	7	22.6	12142	37.6	115	59	29.2	27.5	2.9	18.534	16.739	9.8	0	.	.	1068	1	10-okt-14	1068	1068	.	143	30.3222	0	148	0.8	4.51	2.408	9.8	15.2	20.5	1.6	5.8	0.241379	5.41	0.69
B0187	2012-04-20	60	0	0	2	1	0	0	0	0	0	0	2	4	10.9	22865	28.8	105	78	16.3	16.9	2.8	33.173	20.638	8.7	0	.	.	1578	0	.	.	1578	1578	253	16.7504	0	260	6.5	6.4	2.843	13	12.1	23.7	1.8	5	0.0832	1.5	0.42
B0188	2012-07-13	52	1	1	1	3	0	0	0	0	1	0		2	54.9	1428	25.4	112	77	64.9	66.3	0	12.287	10.909	9.5	0	.	.	1571	0	.	.	1571	1571	121	65.8365	0	123	0	0.7	0.941	9.3	21.7	9	1.3	13.1	0.20229	4.35	0.43
B0189	04-maj-12	40	1	2	1	1	0	0	0	0	0	0	0	2	10.6	23261	25.5	97	72	54	62.4	1.6	10.738	11.025	8.7	0	.	.	1571	0	.	.	1571	1571	128	53.7191	0	128	47.5	0.63	1.447	9.4	7.7	9.4	1.5	5.9	0.0705085	2.49	0.36
B0190	2012-04-20	87	0	0	1	1	0	0	0	1	0	0	3	7	16.4	17003	26.6	206	90	19.5	17.6	3.7	33.421	31.273	16.7	0	.	.	1571	0	.	.	1571	1571	283	13.632	1	208	268	0.97	3.137	11.5	16.4	28.2	1.6	4.9	0.084898	1.69	0.43
B0191	11-maj-12	68	1	0	2		0	1	1	0	0	0	3	6	24.3	11066	42	139	66	38.6	37.8	3.9	27.165	20.33	11.5	0	.	.	1571	0	.	.	1571	1571	155	38.7538	0	156	30	19.09	2.089	14	14.3	19.7	1.7	6.8	0.179412	3.4	0.31
B0192	11-maj-12	74	1	0	2		0	0	0	0	0	0	2	5	13.6	19657	27	127	74	22.4	21.3	2.6	98.71	47.421	12.6	0	.	.	1274	1	18-maj-15	1274	1274	.	360	14.409	1	246	151.4	1.56	2.854	13.5	14.2	25.5	1.6	4.8	0.0866667	2.08	0.44
B0193	04-maj-12	48	1	1	1	1	0	0	0	0	0	0	0	2	56	1275	53.9	135	85	15.7	15.4	1.6	77.595	40.005	7.7	1	2012-12-31	406	406	0	.	.		.	.		1	426	130.5	11.32	3.216	12	11.1	34.2	1.7	10.3	0.0403884	0.95	0.2
B0194	2012-04-27	58	1	0	2		0	1	0	0	1	0	2	5	48.4	2506	46.5	90	56	21	21	2.8	71.176	43.602	7.2	0	.	.	1564	0	.	.	1564	1564	210	28.1786	0	272	25.2	146.07	4.148	22.7	21.8	47.4	1.2	5.7	0.273684	4.89	0.37
B0195	2012-04-27	68	1	0	2		0	1	0	1	1	1	3	8	44.5	3350	29	104	50	53.8	56.1	4.1	23.255	16.338	12.1	0	.	.	1564	0	.	.	1564	1564	136	44.935	0	117		0.73	1.469	15.2	7.5	10.7	1.4	1.7	0.244706	4.18	1.24
B0196	04-maj-12	57	1	2	1		0	1	0	1	1	1	1	7	25.5	10370	27.9	123	75	28.5	28.9	2.2	33.836	21.628	8.9	1	2016-02-04	1536	1536	0	.	.		.	224	26.1562	0	209	131.9	0.9	2.662	11.5	11.3	21.5	1.5	10.1	0.125743	2.68	0.39
B0197	04-maj-12	54	0	0	2		0	0	0	0	0	0	1	3	47	2771	21.2	133	89	26.1	27.7	2.9	14.371	10.963	10	1	21-okt-15	1423	1423	0	.	.		.	224	19.6865	0	176	37.6	1.71	2.046	9.4	14.7	13.1	1.6	4.5	0.0924444	2.93	0.47
B0198	04-maj-12	42	1	2	3		0	1	0	0	0	0	2	3	50.8	2028	37.1	119	89	27.3	29.1	2.3	76.028	43.106	0	0	.	.	1557	0	.	.	1557	1557	.			229	154.6	39.62	2.93	25.4	13.1	24.6	1.5	9	0.11	2.37	0.23
B0199	11-maj-12	66	0	0	1		0	0	0	0	0	0		4	5.5	29584	30	123	84	24.3	25.5	0	16.868	12.538	9.2	0	.	.	1557	0	.	.	1557	1557	.			181	4.2	1.03	1.972	10.9	10.4	13.6	2	2.3	0.18087	3.09	0.91
B0200	11-maj-12	46	0	1	1	1	0	0	0	0	0	0		2	44.6	3331	25.4	126	80	28	28.5	0	54.562	38.344	9.7	0	.	.	1557	0	.	.	1557	1557	176	32.4845	0	201	167.4	2.38	2.798	16.6	33.8	22	1.7	7.1	0.142254	2.82	0.3
B0201	29-maj-12	87	0	0	2		0	0	0	0	0	0		6	41.4	4148	31	121	64	18.5	16.8	1.4	19.865	20.562	15	0	.	.	1557	0	.	.	1557	1557	.			218	0	26.67	2.736	13.1	12.9	22.6	1.7	4	0.104	1.78	0.53
B0202	11-maj-12	78	1	0	2	1	0	1	0	1	1	0	3	8	15.2	18090	30.4	95	56	29.2	27.7	5	44.313	39.539	8.3	0	.	.	244	1	2012-07-29	244	244	.	.			194	15.4	16.79	3.049	17.5	40.2	37.8	1.6	3.5	0.191429	3.8	4.66
B0204	18-maj-12	52	1	0	2	1	0	0	0	0	0	0	0	3	11.5	22178	31.4	117	83	42	45.4	2	18.442	11.348	10	0	.	.	1550	0	.	.	1550	1550	143	44.8702	0	152	84.3	8.03	1.615	10.9	20.3	12.5	2	11.9	0.178992	4.03	0.19
B0207	2012-06-01	58	0	0	2		0	0	1	0	0	0	2	4	43.4	3590	22.9	125	80	38.9	41.4	2.8	23.917	16.986	8.8	0	.	.	1543	0	.	.	1543	1543	104	47.0445	0	123	76.5	0.65	1.62	7	9.3	14.9	1.6	3.6	0.115556	2.39	0.58
B0208	2012-06-01	39	1	0	1	2	0	0	0	0	0	0	2	2	14.1	19117	32.2	119	81	55.8	62.8	2.5	42.894	39.874	9.5	0	.	.	1543	0	.	.	1543	1543	111	63.3208	0	125	193.1	1.98	1.603	9.6	9.4	13.5	1.8	7.1	0.125352	3.23	0.3
B0209	2012-06-01	73	1	2	2	1	1	1	0	0	0	0	2	7	9.7	24392	34	140	86	27.4	27.2	2.8	46.366	31.666	6.3	0	.	.	496	1	2013-04-21	496	496	.	.			207	690.1	2.63	2.797	11.3	14.1	23.1	1.7	11	0.247273	4.6	0.3
B0210	2012-06-08	78	1	0	2	1	1	1	1	1	0	0	1	9	25.3	10492	29.6	150	84	45.9	44	2.9	18.889	13.513	12.9	0	.	.	1543	0	.	.	1543	1543	133	44.9884	0	131	167.1	3.62	1.771	9.5	10.1	16.9	2.1	11	0.199091	4.06	0.36
B0211	2012-06-01	39	1	0	1	1	0	0	0	0	0	0	2	2	42.8	3746	34	128	84	24.9	27.2	2.1	26.392	24.066	7.9	0	.	.	1536	0	.	.	1536	1536	303	19.9729	0	251	105.3	22.74	2.533	18	17.3	25.5	1.7	4.8	0.0866667	1.6	0.44
B0212	2012-06-22	72	1	0	3	1	0	1	0	0	0	1	3	7	66	419	28.8	115	65	24.9	23.6	3.4	43.9	49.95	11.7	0	.	.	1536	0	.	.	1536	1536	.			226	7.9	20.19	3.762	16.9	7.4	27.5	1.6	2.5	0.1664	2.84	0.84
B0213	2012-11-23	50	0	0	1	2	0	1	0	0	1	0	2	5	3.6	31379	24.8	172	75	28.2	30.3	2.4	50.162	27.841	9	1	2014-09-08	972	972	0	.	.		.	213	21.1866	0	167	322.5	0.82	1.955	13.1	33.4	42.1	2.6	3	0.138667	2.37	0.7
B0214	2012-06-22	50	1	0	2	1	1	0	0	0	0	0	2	4	13.8	19484	32.4	129	94	35.5	37.8	2.3	10.627	9.175	9.6	0	.	.	1514	0	.	.	1514	1514	163	38.7285	0	177	127.5	6.41	1.989					9.8	0.157143	3.22	0.21
B0215	2012-07-13	86	1	0	2		1	0	0	0	0	0	0	7	13.3	19974	25.4	126	84	32.2	29.3	2.6	45.316	27.783	14	0	.	.	821	1	2014-04-10	821	821	.	.			175	13.1	2.09	2.65	14	6.9	17.4	2	4	0.104	2.43	0.53
B0216	2012-06-22	86	1	0	1	1	0	0	0	0	1	0	3	7	5.4	29641	28.7	110	59	30	27.7	3.7	41.085	24.995	10.7	0	.	.	1003	1	09-okt-14	1003	1003	.	217	25.0172	0	186	3.2	28.61	2.871	12.1	9.4	18.1	1.4	6.5	0.123077	2.86	0.32
B0217	2012-08-10	49	1	0	3	2	0	0	0	0	0	0	1	2	3.6	31343	28.6	121	85	35.2	38.1	2.2	38.982	23.213	8.5	0	.	.	1514	0	.	.	1514	1514	.			179	323	6.15	2.161	12.1	13	15.3	1.7	4.2	0.0990476	2.48	0.5
B0218	2012-06-29	72	0	0	3	1	0	1	1	0	1	1	3	9	51.6	1906	21.6	132	59	34.9	34.6	3.6	24.875	16.063	10.7	0	.	.	1514	0	.	.	1514	1514	136	33.059	0	130	6.6	7.25	2.166	11.5	8.8	15.5	1.4	3.1	0.270968	4.84	0.68
B0219	2012-06-29	61	0	0	2	1	0	1	0	0	0	1	3	6	38.2	5105	35	162	62	29.7	32.1	2.8	35.266	17.472	9.9	0	.	.	1507	0	.	.	1507	1507	142	32.5126	0	154	12.5	4.69	2.245	9.4	16.5	26.1	1.8	6.6	0.207576	5.42	1.36
B0221	2012-07-13	68	0	0	2	1	0	0	0	0	0	0	3	4	60.8	756	25	132	71	14.9	14.8	3.6	59.842	33.62	10	1	2014-08-20	946	946	0	.	.		.	.			274	45	2.58	2.792	13.9	9.5	26.3	1.8	11.8	0.117797	1.94	0.23
B0222	2012-07-20	49	1	3	2	1	0	0	0	0	0	0	2	2	54.5	1471	27.4	118	80	43.1	46.3	2.9	28.753	18.507	8.8	0	.	.	1497	0	.	.	1497	1497	159	40.1736	0	150	114.6	1.72	1.427	11.7	9.2	11.9	1.8	17.6	0.15	3.3	0.12
B0223	2012-07-13	60	1	2	3		0	0	0	0	0	0	2	4	58.4	1000	25	131	88	40.8	42.9	2.8	43.248	19.477	9.4	0	.	.	1497	0	.	.	1497	1497	156	39.4418	0	152	170.9	1	1.673	10.7	9.6	14	2	20.8	0.241346	3.21	0.1
B0225	2012-07-20	85	1	0	2	1	0	0	0	1	1	1	3	9	3.5	31408	25.2	134	72			3.2	128.095	52.291	33.7	0	.	.	522	1	2013-07-06	522	522	.	.			.	60.4	12.23	3.413	23	15.6	39.3	1.7	11.2	0.142857	1.76	0.45
B0226	2012-07-20	39	1	0	2	2	1	1	0	0	0	0	2	4	46.8	2808	42	119	78	19.3	20.1	2.8	23.18	14.734	7.2	0	.	.	1486	0	.	.	1486	1486	301	20.0255	0	314	32.6	9.44	2.713	12.9	12	21.9	1.6	9.6	0.167708	2.66	0.77
B0227	2012-07-27	61	1	1	1		0	0	0	0	0	0		4	57.9	1049	23.1	115	69	32.3	30.9	0	38.854	11.418	9.9	0	.	.	1486	0	.	.	1486	1486	.			219	9.9	0.61	1.809	11.6	9.1	12.1	1.4	7.7	0.0584416	0.92	0.27
B0228	2012-07-27	70	1	0	2	1	0	0	0	0	0	0	2	5	14.9	18323	30	104	69	29	27.7	2.9	46.426	32.559	9.9	0	.	.	1486	0	.	.	1486	1486	.			199	3.9	6.37	1.895	13.2	12.3	14.1	1.2	15.5	0.149677	2.5	0.25
B0229	2012-07-27	90	0	0	1		0	1	0	1	0	0	3	9	7.3	27464	32	168	64	15.3	13.7	3.6	240.383	21.342	12.4	0	.	.	657	1	2013-11-25	657	657	.	.			256	402	3.7	3.231	10.5	18.4	31	1.9	4	0.1675	1.78	0.58
B0230	2012-08-03	59	1	0	1	1	0	0	0	0	0	0	3	3	37.9	5194	33	126	84	15.3	15.3	3.8	46.535	29.88	7.6	1	2014-08-01	906	906	0	.	.		.	442	11.8977	0	357	119.3	1.35	3.315	8	15.1	29.3	1.7	9.1	0.0989011	1.3	0.46
B0231	2012-08-03	65	1	0	2	1	0	0	1	0	0	1	3	6	46.5	2874	30	116	62	38.4	38.6	3.9	31.281	19.791	8.8	0	.	.	1479	0	.	.	1479	1479	.			158	38.7	2.94	2.268	18.1	13.2	18.8	1.7	11	0.183636	2.36	0.19
B0232	2012-08-03	57	0	2	1	1	0	0	0	0	0	0	2	3	18.4	15259	27	116	76	46.9	50.3	2.2	38.234	22.995	9.7	0	.	.	1479	0	.	.	1479	1479	113	42.7477	0	105	85.2	1.81	1.653	11.8	13.2	14.7	1.9	4.8	0.23125	2.46	0.44
B0233	2012-08-03	26	0	1	1		0	0	0	0	0	0		2	67.4	342	31	101	64	46.2	50.9	0	39.862	19.317	6.3	0	.	.	1479	0	.	.	1479	1479	136	48.9511	0	144	77.9	13.23	1.506	28.7	15.2	20.2	1.9	2.4	0.173333	2.96	0.88
B0234	2012-08-24	75	1	2	1		0	1	0	0	1	0	1	7	42.6	3799	24.4	151	71	27.6	26.8	2.7	101.102	46.26	11.8	0	.	.	1479	0	.	.	1479	1479	197	28.8154	0	205	36.9	1.52	2.688	14	17.9	36.3	1.8	4.4	0.131818	1.61	0.48
B0235	2012-08-10	66	0	0	1		0	0	0	0	0	0	0	4	37.2	5460	27.5	134	69	19.2	19.4	2.3	26.041	15.227	10.4	1	2015-01-29	1080	1080	0	.	.		.	267	15.444	0	222	7.3	0.84	2.217	9.8	12.1	15	1.8	5.2	0.173077	1.96	0.4
B0236	2012-11-30	78	1	0	2	1	0	0	0	0	0	0	3	5	57.9	1055	24.6	116	71	15.9	14.8	3.9	62.188	33.977	9.3	0	.	.	1469	1	2016-02-22	1469	1469	.	306	17.199	0	329	6.6	1.69	3.191	13.7	14.8	24	2.7	10.4	0.126923	2.24	0.31
B0237	2012-08-10	79	0	1	1		1	1	0	0	0	0	2	7	59.9	834	27	113	65	27.3	25.2	2.1	80.803	28.684	14.5	0	.	.	732	1	2014-02-15	732	732	.	.			187	4.7	2.63	2.502	9.9	15.7	32.9	2	4	0.195	1.88	0.53
B0239	2012-08-17	54	0	0	3	1	0	0	0	0	0	0		3	6.9	27897	35.8	113	76	51.3	57.1	2.1	23.386	10.934	7.9	0	.	.	1479	0	.	.	1479	1479	86	59.4214	0	98	115.2	3.67	1.206	16	9.2	10.6	1.9	12	0.264167	3.64	0.24
B0245	2012-08-24	92	1	0	1		0	0	0	0	0	0	3	7	20.2	13846	31	145	70	28.4	25.1	4.3	48.622	109.503	0	0	.	.	1465	0	.	.	1465	1465	.			193	12.4	4.54	2.953	9.4	11.1	22.5	1.4	4.3	0.0967442	1.65	0.49
B0246	2012-08-24	82	0	0	1	1	0	1	0	0	0	0	3	7	7.3	27464	32	125	72	23.8	22.7	3.7	55.394	32.869	0	0	.	.	1465	0	.	.	1465	1465	.			177	0	1.7	3.186	12	12.3	27	1.6	3.1	0.134194	2.29	0.68
B0247	2012-08-24	57	1	0	2	2	1	0	0	0	0	0	0	4	18.6	15138	33.7	154	101	42.8	43.8	1.9	59.331	34.349	9.9	0	.	.	1465	0	.	.	1465	1465	156	39.8476	0	147	122.8	4.18	2.003	22.8	16.8	13.7	1.2	7.3	0.216438	3.18	0.29
B0249	2012-09-21	70	0	0	2		0	1	0	1	0	1	3	8	50.6	2082	32.4	184	74	12.5	12.2	3.3	108.93	72.27	0	0	.	.	231	1	16-okt-12	231	231	.	.			319	367.8	6.71	3.43	9.5	19.3	44.9	1.7	4.1	0.163415	1.73	0.56
B0250	2012-09-07	50	0	0	1		0	0	0	1	0	0	1	4	19.9	14088	32.9	115	85	17.5	18.2	2.7	46.013	31.264	8.7	0	.	.	1458	0	.	.	1458	1458	233	19.1022	0	252	21	11.59	3.103	10.8	10.1	26.5	1.7	2.7	0.196296	2.63	0.78
B0251	2012-09-07	76	0	0	2	1	0	0	0	0	1	1	0	7	41.9	3997	35.9	148	76	26.8	27	2.5	45.599	31.964	9.8	0	.	.	1458	0	.	.	1458	1458	.			162	0.9	11.29	3.128	9.7	12.1	25.4	1.9	2.7	0.154074	2.63	0.78
B0252	2012-11-02	82	1	2	2	1	0	1	0	0	0	0	1	7	21	13227	26.9	153	69	29.9	28.5	2.8	94.816	41.061	13.1	0	.	.	1458	0	.	.	1458	1458	249	21.6002	0	188	20.6	44.69	2.302	18	23.9	29.8	1.6	11.3	0.20885	2.77	0.5
B0253	2012-09-21	38	0	0	1	2	0	0	0	0	0	0	2	2	6.3	28636	30	105	76	24.2	26.2	2.4	29.783	26.478	8.5	0	.	.	1458	0	.	.	1458	1458	156	32.0476	0	200	5.7	4.32	1.976	11.9	12	18.5	1.8	5	0.112	1.64	0.42
B0254	2012-09-21	66	0	0	1		0	1	0	0	1	0	2	6	20.2	13869	46	147	62	24.7	25.5	2.9	67.249	26.106	8.7	0	.	.	1451	0	.	.	1451	1451	228	18.531	0	178	10.7	4.52	3.178	11.4	15	30.6	1.9	8.7	0.172414	2.24	0.24
B0256	05-okt-12	68	1	0	3		0	1	0	0	0	0	3	5	45.4	3120	27.7	134	66	28.3	28.1	4.6	85.34	42.889	11.6	0	.	.	1000	1	2014-12-08	1000	1000	.	223	25.4691	0	204	37.7	4.22	2.936	26.5	11.6	30.2	2.1	2.8	0.148571	2.54	0.75
B0257	05-okt-12	80	1	0	2	1	0	0	1	0	0	0	0	7	47.7	2629	27.7	125	78	28.2	25.9	2.6	25.656	13.577	11.8	0	.	.	1451	0	.	.	1451	1451	.		0	199	2.2	94.31	3.26	18.4	11	15.4	1.2	8	0.16	1.78	0.34
B0259	2012-09-21	80	0	0	2		1	0	1	0	1	0	3	9	38.9	4897	27	137	66	31.6	30.2	3.5	32.351	25.101	11.3	0	.	.	1068	1	2015-02-21	1068	1068	.	125	35.6772	0	139	5.3	11.92	2.491	13.8	26.6	27.6	1.6	5.5	0.430909	5.24	0.53
B0260	2012-09-21	50	0	0	1	1	0	0	0	0	0	0	2	3	13.6	19645	33	101	69	32.6	34.7	2.4	45.591	25.361	11	0	.	.	1444	0	.	.	1444	1444	159	29.6892	0	147	0.4	2.81	2.15	8.4	15	23.9	2.1	9.5	0.204211	2.49	0.25
B0262	12-okt-12	77	1	0	3		1	1	1	0	0	0	0	8	51.2	1964	27.5	110	67	40	38.1	2.2	27.702	23.897	12.5	0	.	.	1444	0	.	.	1444	1444	150	39.259	0	148	18.2	3.83	2.066	15	8.3	15.8	1.7	6.6	0.295455	3.7	0.44
B0263	12-okt-12	78	1	0	3		0	0	0	0	0	0	3	5	31.7	7467	19.5	117	70	21.4	19.8	4.7	31.686	15.866	11	0	.	.	1430	0	.	.	1430	1430	.		0	254	95.1	5.01	2.486	7.1	8.2	19	1.4	9.3	0.0591398	0.87	2.1
B0264	2012-11-02	68	1	0	1	1	0	1	0	0	0	0	1	5	18.1	15535	28.1	117	77	34	33.3	2.6	61.823	28.75	9.4	0	.	.	1430	0	.	.	1430	1430	191	30.4541	0	174	5.1	2	1.903	9.6	11.4	15	1.7	4.1	0.178049	2.34	0.93
B0265	12-okt-12	82	1	0	2		0	0	0	0	1	1	3	8	3.5	31475	25.4	139	81	18.7	17.1	4.3	50.946	38.517	11	1	2014-06-13	801	801	0	.	.		.	297	17.6242	0	283	5.1	3.53	3.546	10.7	12.2	26.4	1.7	9.4	0.132979	1.94	0.26
B0268	19-okt-12	83	1	0	2	2	0	0	0	1	0	0	3	7	41.6	1113	27	142	64	18.1	16.4	4.4	49.108	26.061	10.4	0	.	.	1423	0	.	.	1423	1423	.			290	12.7	4.77	2.329	13.4	15.1	23.4	1.8	4.9	0.0857143	1.45	0.71
B0269	26-okt-12	59	1	0	2	3	0	0	0	0	0	0	1	3	10.2	23789	26.2	147	88	22.3	22.6	2.4	58.287	36.491	10.2	0	.	.	1423	0	.	.	1423	1423	.			257	128.5	3.84	2.833	9.8	13.4	25.9	1.4	5.4	0.077037	1.31	0.39
B0270	2012-11-16	47	1	1	3	1	0	0	0	0	0	0		2	60.4	790	24	109	77	31.8	32.5	0	33.754	37.798	7	0	.	.	1416	0	.	.	1416	1416	230	32.0113	0	232	11.5	4.53	2.501	18.5	21.2	21.5	2.4	11.6	0.169828	2.23	4.16
B0271	26-okt-12	78	0	2	1	2	0	0	1	0	1	0	1	7	11.8	21766	38.6	198	84	26.7	26.6	2.8	19.298	108.337	0	0	.	.	286	1	2013-01-28	286	286	.	.			162		0.87	4.143	11.2	11.1	25.4	2	4.3	0.318605	3.44	0.91
B0272	19-okt-12	51	1	2	1		1	0	0	1	1	0	1	6	44	3438	27	115	89	47.5	53.1	2.2	52.214	71.467	0	0	.	.	401	1	23-maj-13	401	401	.	.			137	9	14.28	2.861	15	35.1	49.8	1.4	8.3	0.414458	5.61	0.39
B0273	19-okt-12	75	1	0	2		0	1	0	1	1	0	3	8	43.4	3590	21	104	70	25.7	24.2	4.5	38.185	26.576	8.6	0	.	.	1416	0	.	.	1416	1416	.			218	61.5	22.51	2.079	9.4	10.6	21	1.3	4.6	0.219565	2.91	1.04
B0274	2012-11-16	38	1	2	1	1	0	1	0	0	0	0		3	11.5	22128	33	144	93	23	24.2	0	46.57	22.002	8.1	0	.	.	1416	0	.	.	1416	1416	323	18.6483	0	271	267	4.31	1.852	14	7.5	17	1.5	7.4	0.117568	1.53	0.28
B0275	26-okt-12	50	0	2	1	1	0	0	0	0	0	0	1	3	9.6	24610	25.6	115	81	21.9	22.8	2.3	49.79	38.905	7.9	0	.	.	1409	0	.	.	1409	1409	261	16.7575	0	208		3.08	2.521	14.5	13.6	27.2	1.7	5.2	0.08	1.37	0.46
B0276	26-okt-12	81	0	0	1	1	0	0	0	0	1	0	3	7	15.2	18041	22.1	141	71	28.5	27.9	5.1	44.699	21.08	10.3	0	.	.	1409	0	.	.	1409	1409	.			152		3.4	3.374	9.9	14.4	28.4	1.4	2.5	0.1664	3	1.92
B0277	2013-02-01	81	1	0	3		0	1	1	0	1	1	0	10	61.3	715	24.8	121	64	23.6	22.1	2.3	68.61	48.034	7.3	0	.	.	1409	0	.	.	1409	1409	228	24.0306	0	232	2.3	10.37	2.815	13.4	10.9	24	1.2	5.2	0.194231	2.35	0.58
B0278	26-okt-12	57	0	0	3	2	0	0	0	0	0	0	2	3	50.6	2074	28.8	119	86	34.8	38.4	2.8	18.308	12.664	8.6	0	.	.	1409	0	.	.	1409	1409	122	39.2656	0	136		20.78	2.121	13.5	8.6	16.7	1.6	7.4	0.293243	4.04	0.28
B0279	2013-01-04	34	1	2	3		0	0	0	0	0	0	0	2	40.4	4433	37.1	119	73	24.6	27	1.6	111.116	51.562	8.6	0	.	.	1402	0	.	.	1402	1402	.			260	167.4	108.46	3.795	22.8	15	30.2	1.4	6.4	0.140625	1.52	0.33
B0280	19-okt-12	77	1	0	2	2	1	0	1	0	1	1	3	9	69.4	266	26.1	118	66	38.2	38.1	3.7	134.416	77.666	12.3	0	.	.	898	1	16-okt-14	898	898	.	174	33.0792	0	154	3.6	7.69	2.61	19.4	9.8	30.2	1.6	5.3	0.230189	3.26	0.4
B0281	26-okt-12	72	1	0	3	3	1	0	1	0	0	0	3	7	28.6	8832	23.3	122	61	45.4	45.9	3.2	29.125	32.916	10	0	.	.	1402	0	.	.	1402	1402	131	46.522	0	134		35.72	1.824	16.9	7.5	10.8	1.8	8.9	0.294382	3.99	0.24
B0283	2012-11-30	81	0	0	1		0	1	0	1	1	0	3	9	20.5	13582	32.3	148	70	22	21.6	4.1	73.753	31.516	13.4	0	.	.	871	1	2014-09-26	871	871	.	167	25.4759	0	190	40.4	41.35	2.372	19.2	16.4	31.6	1.9	2.8	0.148571	2.54	0.75
B0285	2012-11-23	38	1	0	1	1	0	0	0	0	0	0	2	2	62.5	629	24.9	116	79	19.9	20.9	2.6	76.706	62.843	11.3	0	.	.	1381	0	.	.	1381	1381	263	23.639	0	307	9.5	4.73	3.322	9.7	12.8	25.5	1.6	8.8	0.0886364	1.5	0.36
B0286	2012-11-02	64	0	0	1		0	1	0	0	0	0	3	5	30	8199	39.3	134	68	14.5	14.6	3.3	39.832	20.951	9.9	0	.	.	1381	0	.	.	1381	1381	286	14.3542	0	285	74.4	18.81	3.738	13.1	14.7	33.1	2	4.5	0.0924444	1.58	2.4
B0287	2012-12-14	69	0	0	1		0	0	0	0	0	0	0	4	10.5	23346	34.7	133	70	23.9	23.5	2.2	38.522	26.466	7.6	0	.	.	1381	0	.	.	1381	1381	160	27.64	0	182	0	1.21	2.069	12.4	9.7	17.6	1.7	2	0.208	3.55	1.05
B0288	2012-11-23	75	0	0	2		0	1	1	0	0	0	3	7	31.2	7668	36	118	66	24.4	23.9	3.5	33.235	28.401	0	0	.	.	1381	0	.	.	1381	1381	175	24.5119	0	176	11.3	3.64	2.802	8.9	13.6	31.5	1.8	4.5	0.255556	2.84	0.53
B0291	2013-07-05	54	1	2	1		0	0	0	0	0	0	2	3	18.6	15140	23.6	140	97	18.9	19.3	2.8	81.898	54.131	10.6	0	.	.	1381	0	.	.	1381	1381	.			301	78.1	9.77	2.712	10.6	9.3	19.5	2.1	7.9	0.139241	1.58	0.72
B0293	2012-11-30	72	1	0	2	2	0	0	0	1	0	1	0	7	25.2	10527	26.6	108	65	49.2	49.8	1.9	40.311	17.98	13.5	0	.	.	1374	0	.	.	1374	1374	114	54.6162	0	125	30.3	5.84	1.513	11.2	28.6	19.4	2.1	7.4	0.317568	4.93	0.36
B0294	2013-02-22	44	1	0	1		0	0	0	0	0	0	2	2	37.3	5402	26	119	85	21.3	22.3	2.8	95.788	85.584	7.5	1	2014-04-10	681	681	0	.	.		.	.		0	282	30	1.96	2.772	11.8	8.4	25.4	1.9	4.6	0.0904348	1.54	0.46
B0295	2012-11-30	77	0	0	3	1	0	1	0	0	1	0		7	51.6	1906	31.8	160	68	28.1	26.8	0	46.028	19.41	12.7	0	.	.	580	1	2013-12-30	580	580	.	139	31.8063	0	155	1.6	1.38	2.46	15.4	11.8	28.3	1.6	5.8	0.206897	2.59	0.36
B0296	2012-11-30	72	1	0	2	1	0	1	0	0	0	0	1	6	41.6	4089	36.8	103	61	27.7	27.3	2.6	48.035	34.23	9.6	0	.	.	1374	0	.	.	1374	1374	201	28.3858	0	206	0.5	23.93	2.464	19.6	21.7	30.2	1.5	4.9	0.138776	2.16	0.43
B0297	2012-12-07	52	1	0	2	1	0	0	0	0	0	0	1	3	13.4	19920	31.4	116	81	50.7	52.8	2.5	17.98	12.194	11.2	0	.	.	1353	0	.	.	1353	1353	140	45.9816	0	129	1	7.49	1.289	10.1	8.7	11.2	1.6	11.9	0.231933	3.41	0.3
B0298	2013-02-01	63	1	0	2	1	0	0	0	0	0	0	1	4	22	12525	31.6	125	72	17.9	17.5	2.7	51.335	32.043	8.8	1	2015-11-06	1235	1235	0	.	.		.	380	13.9804	0	307	168.7	1.29	2.674	12.4	14	24.5	1.5	7.4	0.0562162	0.96	0.28
B0299	2012-12-07	32	0	2	1		0	0	0	0	0	0		2	15.3	17937	23.4	118	80	31.1	34.4	0	61.499	27.348	7.7	1	02-okt-15	1200	1200	0	.	.		.	196	25.4757	0	166	269.5	5.77	2.22	23.8	10.3	28.6	2.4	3	0.16	2.37	0.7
B0300	2012-12-07	74	0	0	1	1	0	0	0	1	0	0	3	6	24	11296	32.9	114	72	16.3	16	3.7	50.288	24.666	9.4	0	.	.	1353	0	.	.	1353	1353	268	15.0294	0	251	14.5	5.37	3.348	11	11.2	29.6	1.5	3.1	0.134194	2.29	1.68
B0301	2013-01-25	84	0	0	2		0	0	0	0	1	0	2	7	50.5	2103	29	124	56	20.5	18.9	2.7	97.909	52.406	11.3	0	.	.	1353	0	.	.	1353	1353	202	20.3049	0	201	6.1	3.59	2.614	19.8	10.5	33.4	1.5	3.1	0.134194	2.29	0.68
B0302	2013-02-01	49	0	2	1		0	0	0	0	0	0	3	2	48.2	2533	44.5	127	87	17.1	18.3	3.6	43.449	37.335	6.1	1	2014-03-26	645	645	0	.	.		.	440	9.209	1	258	2.9	0.45	3.435	16	13.5	39.9	1.2	5.4	0.0814815	1.31	1.46
B0303	2012-12-14	68	1	0	2		0	1	0	1	1	0	3	7	6	29008	34.3	128	69	25.4	25.4	3	212.368	55.796	0	1	2015-03-11	995	995	1	2016-01-21	1311	1311	.	200	28.8781	0	224	45.2	1.42	3.124	16.5	22.4	41.5	1.8	6.2	0.201613	2.85	0.76
B0304	2012-12-07	49	0	0	2	1	0	1	0	0	0	0	3	3	42	3964	41.8	154	67	30.4	32.6	5.6	63.522	41.651	0	0	.	.	1353	0	.	.	1353	1353	174	26.8635	0	157	9.3	16.74	2.22	11	12.9	31.7	1.4	7.7	0.171429	1.9	0.27
B0305	2012-12-14	68	0	0	1		0	1	0	1	1	0	1	7	37.1	5492	29.3	131	65	39.1	42.3	2.8	26.822	27.32	0	0	.	.	1353	0	.	.	1353	1353	107	44.1014	0	119	0	4.48	1.685	17.5	6.5	13.3	1.9	5.5	0.367273	4.89	0.67
B0306	2013-01-11	79	1	0	1	2	0	0	0	0	0	0	2	5	23.6	11540	20	108	61	19.5	18.1	2.8	77.965	44.079	11.6	0	.	.	1353	0	.	.	1353	1353	259	20.7955	0	274		0.87	2.938	9.2	10	35.8	1.6	4.8	0.11875	1.48	1.02
B0307	2012-12-14	70	1	1	2		0	1	0	0	0	0	0	6	47	2780	33.5	127	79	24	22.3	1.9	69.728	26.024	0	0	.	.	1147	1	2015-08-10	1147	1147	.	302	21.5921	0	276	9.1	5.06	2.707	8.4	16.5	25.6	1.6	3	0.08	2.37	1.4
B0310	2012-12-21	53	1	0	2	1	0	1	0	0	1	0	1	5	6.5	28447	28.8	119	82	54.4	57	2.5	34.498	12.858	8.4	0	.	.	1346	0	.	.	1346	1346	120	54.7259	0	121	258.1	0.78	1.364	9.8	5.2	11	2.2	7.7	0.244156	4.06	0.42
B0311	2013-01-04	37	1	0	1	1	0	0	0	0	0	0	1	2	46.1	29641	27.6	125	88	37.2	41.4	2	21.931	15.643	8.4	0	.	.	1346	0	.	.	1346	1346	198	32.9759	0	179	12.1	1.25	1.698	8.3	6.9	17.2	1.7	3.4	0.122353	2.09	0.62
B0312	2013-01-04	52	0	2	1		1	1	0	0	0	0	3	5	68.4	301	34	111	73	17.5	18.7	3.4	61.819	28.552	6.9	0	.	.	1346	0	.	.	1346	1346	154	30.5648	0	250	8.3	13.01	2.859	22.3	16	76.5	2.2	7.3	0.239726	2.71	0.38
B0313	2013-01-11	75	1	0	2	2	0	1	0	0	1	0	3	7	25	10656	25	123	62	24.3	23.1	3.4	56.292	32.619	10.1	0	.	.	1346	0	.	.	1346	1346	231	23.979	0	229	23	4.92	2.151	13.8	12.1	23.2	1.3	4.1	0.101463	1.73	0.51
B0316	2013-02-08	66	0	0	2	2	0	0	0	0	0	0	1	4	14.5	18719	27.1	136	67	12.3	12.1	2.8	62.982	35.536	12.5	1	2013-06-04	336	336	0	.	.		.	.		1	325	9.5	2.1	2.747	8.7	9.4	28.7	1.3	2.5	0.1664	2.84	0.84
B0317	03-maj-13	73	1	0	2		0	0	0	0	1	1	3	7	45.1	3194	21.8	152	84	32.2	32.2	4.8	41.268	26.812	18	0	.	.	1339	0	.	.	1339	1339	182	31.8322	0	180	0.7	12.9	1.932	13.6	15.3	18.2	1.3	6.4	0.210938	2.33	0.33
B0319	2013-01-11	88	0	0	2	1	0	0	0	0	0	1	3	7	37.4	5385	27.1	156	69	31	28.6	3.7	28.555	15.059	29.6	0	.	.	1339	0	.	.	1339	1339	121	36.3402	0	139		2.89	2.383	11.3	16.5	20.2	1.6	6.1	0.285246	3.3	0.34
B0320	2013-02-01	83	1	0	2	1	0	1	0	0	0	0	3	7	21.1	13196	0	115	60	32.2	30	3.9	65.612	44.19	13.6	0	.	.	1339	0	.	.	1339	1339	144	40.5382	0	176	8.8	2.82	2.61	11.8	15.9	24.9	1.6	6.4	0.192188	2.84	0.52
B0321	2013-01-25	43	1	2	1		0	1	0	0	0	0		3	53.1	1680	23	104	71	16.7	17.7	0	0	69.761	10.9	1	2015-01-30	920	920	0	.	.		.	402	14.1366	0	349	9.8	1.86	3.123	10.4	14	26.5	1.5	8.4	0.184524	2.7	1.37
B0322	2013-02-01	64	0	0	1		0	0	0	0	1	0	2	5	6.8	28031	27.5	97	61	38.1	39.7	2.9	30.77	14.845	6.9	0	.	.	1332	0	.	.	1332	1332	109	43.6955	0	123	41.3	4.2	1.434	13.6	8.2	10.4	1.8	1.5	0.277333	4.73	1.4
B0323	2013-01-11	68	1	0	2		0	1	0	1	1	1	3	8	34.9	6241	33.8	119	77	29.6	29.7	3.3	75.845	31.088	10.9	0	.	.	1332	0	.	.	1332	1332	181	32.4038	0	196	1.8	11.1	2.344	16.5	9.7	17.3	1.6	13.7	0.205839	3.39	0.31
B0324	2013-02-08	66	1	0	1	1	0	0	1	0	0	0	0	5	11.4	22267	29.4	113	83	29	28.5	2.4	23.33	21.633	10.3	0	.	.	1332	0	.	.	1332	1332	199	29.2196	0	201	179.3	3.07	2.097	7.5	10.2	15.2	1.4	3	0.138667	2.37	0.7
B0325	31-maj-13	45	0	0	2		0	1	0	0	1	0	2	4	46.7	2827	30.3	96	65	32.3	35.9	2.5	33.214	32.698	7	0	.	.	1318	0	.	.	1318	1318	184	25.6158	0	151	9.9	1.97	2.054	14.3	11.1	15.1	1.2	14.6	0.278082	4.37	0.29
B0326	2013-01-15	75	0	0	2	1	1	0	0	0	0	0	3	6	41.6	4089	44	142	69	14.7	14.1	4	54.526	21.046	10.4	0	.	.	1318	0	.	.	1318	1318	391	9.69328	1	274	77.2	71.1	2.956	23.3	14.9	27.1	1.3	3.5	0.118857	2.03	1.03
B0328	18-okt-13	23	0	0	1	1	0	0	0	0	0	0	2	2	5.5	29559	22.8	100	67	18.2	19.5	1.7	37.598	34.127	5.9	0	.	.	1311	0	.	.	1311	1311	267	19.0226	0	279	50	0.31	2.954	10.1	31.4	30.9	1.2	2.5	0.1664	2.84	0.84
B0329	2013-03-08	62	0	0	2	2	0	0	0	0	0	0	1	4	40.8	4342	21.2	151	76	37.7	40.3	2.6	23.115	27.356	10.3	0	.	.	1311	0	.	.	1311	1311	.		0	125	0	0.47	1.861	14.6	12.4	15.8	1.5	3.8	0.109474	1.87	0.55
B0330	2013-02-22	77	1	0	2	2	0	1	0	0	1	0	2	7	13.9	19365	31	100	67	35.8	35.5	2.8	32.395	19.289	9.7	0	.	.	1311	0	.	.	1311	1311	149	39.5632	0	163	1.3	2.55	1.864	16.8	21.3	16.2	1.7	2.1	0.198095	3.38	1
B0332	03-maj-13	62	1	0	2	3	1	1	0	0	0	0	1	6	12.2	21253	31.2	159	86	28.5	29.3	2.7	32.493	37.136	12.8	0	.	.	1311	0	.	.	1311	1311	240	23.8349	0	206	513.8	2.43	2.212	9.5	13.1	25.2	2	9	0.138889	2.73	0.23
B0333	2013-03-01	78	1	0	2	1	0	0	0	0	0	0	3	5	47.5	2663	26.9	111	59	29.2	27.7	4.3	1014.08	39.306	11.1	0	.	.	750	1	2014-08-20	750	750	.	61	110.6	0	194	297	2.81	2.515	9	11.3	19	1.5	3.5	0.118857	2.03	0.6
B0334	2013-03-01	61	1	2	1	1	0	1	0	0	0	0	3	5	58.2	1023	27	170	83	28.8	29.5	3.6	45.873	42.559	9.8	0	.	.	1311	0	.	.	1311	1311	201	29.3427	0	205	96.4	4.88	2.519	11.1	9.9	21.3	1.7	3.9	0.106667	1.82	0.54
B0335	2013-03-01	69	1	0	2	1	1	0	0	0	0	0	1	5	14.8	18471	19	127	67	18.4	18.1	2.1	245.968	135.94	9.7	1	2014-01-27	545	545	1	2014-11-14	836	836	.	840	5.4963	1	296	1.9	11.14	3.279	15.9	20.5	34.8	1.2	4.2	0.0990476	1.69	1.19
B0336	2013-04-19	24	1	2	3		0	0	0	0	0	0	1	0	37.8	5262	36.4	124	83	72.9	84.1	1.6	12.691	13.094	7.3	0	.	.	1304	0	.	.	1304	1304	98	81.5054	0	108	46.9	1.65	1.076	15.5	17.4	10.3	1.6	12.9	0.207752	3.09	0.16
B0337	2013-03-08	91	1	1	2		0	0	0	0	0	0		7	54.3	1515	0	120	68	26.4	22.8	0	53.649	29.761	0	0	.	.	1304	0	.	.	1304	1304	.			243		0.68	3.037	13.5	8.1	17.7	1.4	2.2	0.189091	3.23	3.86
B0339	2013-03-01	77	0	0	1		1	1	0	1	0	0	0	8	59.5	871	30.4	136	74	38.5	39.7	2.4	29.372	25.9	11.6	0	.	.	1304	0	.	.	1304	1304	114	39.9838	0	118	2.4	0.94	1.805	8.3	15.3	16.9	2.1	2.3	0.204348	3.09	0.91
B0340	2013-03-01	80	1	1	1		0	0	0	0	0	1	3	7	57.6	1094	27.5	142	56	26.7	23.6	3.7	67.483	31.996	10.7	0	.	.	1304	0	.	.	1304	1304	221	30.1424	0	246	35.4	1.82	2.463	21.6	14.2	21.5	1.2	7.3	0.157534	2.03	0.36
B0341	2013-03-22	55	0	2	1		0	1	0	1	1	0		6	22.1	12466	41.3	118	70	26	27.5	0	121.444	50.492	10.1	1	2014-09-11	765	765	1	2015-04-18	984	984	.	228	19.218	0	176	0	6.38	3.001	18.8	17.3	31.7	1.8	3.7	0.189189	2.59	0.57
B0342	2013-03-08	61	0	0	2		0	1	0	0	0	1	3	6	45	3237	38	109	58	14.9	14.9	3.4	39.553	21.642	9.7	0	.	.	1304	0	.	.	1304	1304	304	13.5069	0	280	1.7	24.31	2.996	14.2	15.8	26.6	1.6	2.4	0.173333	2.96	2.25
B0343	2013-03-01	50	1	1	2		0	0	0	0	0	0	2	3	59.5	871	36	130	85	13.6	13.1	2.7	70.294	64.629	9	1	2014-01-15	519	519	0	.	.		.	.		1	479	117.1	2.29	4.131	16.2	20.7	32.1	1.6	3.7	0.112432	1.92	1.81
B0346	2013-03-08	35	0	0	3		0	0	1	1	0	0	2	4	46.1	2977	25	113	83	30.1	33.7	2.6	35.681	25.111	5.1	0	.	.	1297	0	.	.	1297	1297	189	26.1025	0	168	171.5	1.76	2.351	11.2	10.7	17.4	1.5	2.8	0.148571	2.54	0.75
B0347	2013-03-22	61	0	0	2		0	0	1	0	0	0	2	5	38.9	4890	37	128	65	16.3	16.8	2.9	38.287	27.021	11	0	.	.	1297	0	.	.	1297	1297	218	19.825	0	259	10	3.99	3.025	10.3	7.5	20.8	1.5	2.4	0.173333	2.96	0.88
B0348	2013-03-08	77	1	0	2	1	0	0	1	0	0	0	0	6	16.2	17191	35.2	108	71	38.5	38.1	2.5	17.061	18.402	8.5	0	.	.	1297	0	.	.	1297	1297	130	46.4297	0	153	0.3	6.03	1.771	10.6	12.2	16.2	1.7	5.3	0.224528	4	0.62
B0349	2013-03-26	79	0	0	1		0	0	0	0	0	0	3	5	15.4	17896	26.5	198	69	24.6	23.2	3.4	54.215	36.405	10	0	.	.	1297	0	.	.	1297	1297	172	24.7469	0	173	12.9	57.38	2.345	30.7	8.1	23.4	1.8	6.8	0.188235	2.59	0.31
B0351	2013-03-08	73	1	0	2	1	0	1	0	0	1	0	3	7	25.2	10539	33.2	127	83	15.5	14.8	4.1	67.228	59.423	10.9	1	2013-09-06	381	381	0	.	.		.	.		1	340	301.5	2.39	3.366	11.7	19.5	37.1	2.8	3.6	0.115556	1.97	2.81
B0352	2013-02-22	72	1	2	2		0	0	1	0	0	1	2	7	43.9	3460	30	138	62	34.1	34.5	2.9	73.16	33.888	9.3	0	.	.	1267	1	2016-02-09	1267	1267	.	173	33.7508	0	172	0.4	2.11	2.839	10.8	10.6	24.5	1.7	5.7	0.101754	1.77	0.37
B0354	2013-03-22	73	1	0	1	1	0	1	1	0	1	0	3	8	52.4	1794	44.1	123	68	36.9	36.5	3.8	58.667	32.992	9.8	0	.	.	1283	0	.	.	1283	1283	180	32.1518	0	160	19.8	5.46	2.278	13.2	14.7	39.5	1.9	5.5	0.0756364	2.11	0.38
B0356	2013-04-12	55	1	2	1		0	1	1	0	1	0	1	6	17.6	15950	31.7	123	84	28	29.3	2.5	33.217	26.181	7.8	0	.	.	1283	0	.	.	1283	1283	208	28.795	0	214	11.3	2.84	2.169	11.1	11.8	14.8	1.6	2.4	0.173333	2.96	0.88
B0357	31-maj-13	76	1	1	2	1	1	0	0	0	1	0	0	7	43.2	3642	32.6	144	69	47.8	44.3	1.9	15.404	16.77	10.1	0	.	.	1276	0	.	.	1276	1276	156	45.5204	0	150	4.1	0.87	1.686	9.1	11.6	12.1	1.3	12.7	0.128346	2.09	0.22
B0358	2013-04-09	76	1	0	1	1	0	0	0	0	0	0	3	5	43	3702	33.6	122	70	22.6	21.9	3	35.359	31.119	8.7	0	.	.	1276	0	.	.	1276	1276	275	19.5567	0	243	0	2.51	2.197	9.6	8.6	13.3	1.4	8.8	0.0829545	1.89	0.28
B0359	2013-04-12	80	1	3	3		0	1	0	0	1	0	3	8	56.8	1182	26.1	154	71	23.7	22.3	3.8	80.755	41.187	12.5	0	.	.	1137	1	16-okt-15	1137	1137	.	.			231	170.3	24.13	3.1	19.7	13.8	30.4	1.5	7.6	0.257895	4.57	0.68
B0360	2013-04-19	76	0	0	2		0	0	0	1	1	1	3	8	51.2	1964	26	138	57	27.4	27	3.6	63.008	40.166	10.8	0	.	.	1276	0	.	.	1276	1276	188	22.5067	0	159	1.9	1.38	3.038	9.1	15.4	23.9	1.6	3.9	0.264103	4	0.69
B0361	2013-04-19	71	1	0	2	1	0	1	1	0	0	1	3	8	20.9	13279	22.9	162	68	21.2	20.8	5.1	64.307	41.135	11.8	0	.	.	1269	0	.	.	1269	1269	280	19.4723	0	260	120.3	2.44	2.353	12.7	8.2	22.1	1.3	1.4	0.297143	5.07	1.5
B0362	2013-04-12	50	1	0	3		0	0	0	1	0	0	2	4	38.1	5163	29.2	159	101	22.6	23.1	2.8	34.608	21.591	9.6	0	.	.	1269	0	.	.	1269	1269	269	21.8109	0	262	17.7	1.94	2.838	9.7	11.9	22.7	1.4	7	0.13	2.24	0.33
B0363	2013-04-19	50	0	0	3		1	0	0	0	0	0	3	4	34.2	6495	19	107	74	31.2	34.7	3.2	18.762	15.98	8.4	0	.	.	1269	0	.	.	1269	1269	156	30.3491	0	153	2.3	1	2.04	10.8	6.3	16.3	1.9	14.3	0.232867	3.62	0.39
B0364	17-maj-13	81	1	0	2		0	0	0	0	0	0	3	6	32	7329	30.2	130	61	25.4	23.2	4.2	61.924	64.729	10.6	1	2014-12-15	825	825	0	.	.		.	227	24.0927	0	217	38.8	3.39	3.326	9.1	7.9	28.6	1.3	2.8	0.148571	2.54	0.75
B0365	31-maj-13	62	0	0	1	2	0	1	0	0	0	0	2	5	10.2	23792	21.4	134	83	16.4	16.7	2.9	86.031	42.72	10.8	1	2013-12-29	474	474	0	.	.		.	.		1	257	4.4	1.06	3.352	8.8	12.4	27.6	1.6	2	0.208	3.55	1.05
B0366	2013-04-19	50	1	0	1	1	0	1	0	1	0	0	3	5	61.5	704	22	182	113	10.4	10.4	3.6	89.99	59.19	12.9	1	2013-06-01	263	263	0	.	.		.	.		1	513	683.7	0.86	4.192	8.3	35	75.8	1.6	5	0.0832	1.42	0.42
B0367	2013-04-19	74	1	0	1	1	0	1	0	0	1	0	3	7	9.2	25106	29.4	121	76	29.3	28.5	4.2	51.864	44.977	11.6	0	.	.	1255	0	.	.	1255	1255	218	25.7056	0	195	5.2	1.59	2.073	16.1	16.8	27.4	1.9	7.7	0.154545	2.14	0.27
B0368	2013-04-23	53	0	0	1		0	0	0	0	0	0	3	3	11.1	22550	15.2	93	65	32	33.9	3	39.36	21.565	7.6	0	.	.	1255	0	.	.	1255	1255	158	29.5612	0	148	20.5	1.29	2.223	8.8	4	16.5	1.8	6.8	0.267647	7.38	1.99
B0369	2013-02-08	74	1	0	2		1	1	0	0	1	1	3	9	11.8	21770	28.6	107	70	27.8	27	3.7	72.796	41.551	35.7	1	2015-06-06	984	984	0	.	.		.	211	26.6922	0	204	306.4	5.75	2.533	14.1	9.7	19.4	1.5	9.9	0.248485	3.47	0.32
B0370	03-maj-13	49	1	0	1	2	0	0	0	0	0	0	2	2	15.2	18041	24.9	100	61	34.5	35.9	2.7	34.613	24.654	6.5	0	.	.	1255	0	.	.	1255	1255	165	38.4925	0	182	39.3	1.3	2.002	12.5	8.6	18.8	1.7	7.5	0.164	2.16	0.28
B0371	25-okt-13	69	1	0	2	1	0	0	0	1	0	0	3	5	4.2	30849	29.5	132	85	39.6	40.3	3.1	40.301	19.216	13.2	0	.	.	1255	0	.	.	1255	1255	168	35.3143	0	152	2.4	2.21	1.397	13.5	20.2	11.6	1.5	7	0.111429	1.17	0.3
B0373	10-maj-13	65	1	0	2	3	0	0	0	0	0	0	3	4	27.3	9475	22	105	70			4.1	34.582	34.754	9.3	0	.	.	1248	0	.	.	1248	1248	321	16.8799	0	.	14.4	0.48	3.046	9.1	8.7	26.2	1.8	2.6	0.16	2.73	0.81
B0374	10-maj-13	24	1	2	1	1	0	0	0	0	0	0	2	2	28.7	583	19.4	99	75	41.2	45.4	2.7	35.054	26.239	5.4	0	.	.	1248	0	.	.	1248	1248	193	36.9768	0	177	39.4	0.47	2.041	14.1	14.1	18.8	1.8	15.4	0.187662	2.85	0.17
B0376	2013-04-12	84	1	0	2	1	0	0	0	0	0	0	3	6	13.1	20329	22	117	68	29.1	26.5	3.3	39.903	42.239	17.3	0	.	.	1248	0	.	.	1248	1248	173	32.724	0	192	3.2	0.26	2.522	12.9	10	20.7	1.4	6.7	0.156716	2.15	0.31
B0377	2013-04-05	54	0	2	1		0	0	0	0	0	0	2	3	53.3	1649	23.7	150	81	28.7	31.5	2.8	59.471	32.435	8.1	0	.	.	1248	0	.	.	1248	1248	156	29.8874	0	162	3.8	1.38	2.417	17.4	8.3	18.9	2.1	10.1	0.206931	3.18	0.52
B0379	2013-09-06	47	1	2	3		0	0	0	0	0	0		2	45.6	3086	17.3	99	68	12.8	13.1	0	75.917	64.214	7.3	1	07-okt-13	363	363	0	.	.		.	.		1	433	74.6	2.6	3.577	13.5	9.7	29.4	1.7	15.6	0.0814103	1.01	0.34
B0380	10-maj-13	53	1	1	1	1	0	1	1	0	0	0	1	5	43	3693	41	129	73	22.7	21.7	2.5	47.499	36.039	9.5	0	.	.	783	1	2014-12-01	783	783	.	373	17.8896	0	305	41.4	8.19	2.922	15.6	13.3	30.7	1.9	4.9	0.084898	1.45	0.43
B0382	2013-04-12	63	1	0	1		0	1	0	0	0	0		5	39.9	4591	36.6	154	105	16.3	15.9	2.9	33.195	28.902	11.9	0	.	.	1241	0	.	.	1241	1241	298	18.5073	0	333	64.3	4.25	2.968	9.6	13.7	30.2	1.7	7	0.171429	2.27	2.41
B0383	2013-12-06	44	0	0	1	1	0	1	0	1	0	0	3	4	24.6	10887	30.9	105	77	34.3	38.9	3.2	25.471	28.564	7.7	0	.	.	1241	0	.	.	1241	1241	135	36.7824	0	144	12.7	4.72	1.748	14.2	6.8	14.8	2.1	10.4	0.347115	4.97	0.52
B0384	17-maj-13	85	0	0	1		0	1	0	0	0	0	3	7	46.1	2977	24.1	145	82	18.5	17	4.2	38.59	26.24	12.9	0	.	.	1241	0	.	.	1241	1241	225	17.8865	0	219	4.8	7.98	2.724	19.8	8.8	31.9	1.8	1.9	0.218947	3.74	1.11
B0385	25-okt-13	50	1	0	1	1	0	0	0	0	0	0	0	3	17.6	15918	36.9	120	89	20.4	21.4	1.9	38.753	31.618	7.3	0	.	.	1241	0	.	.	1241	1241	382	14.5514	0	286	285.3	2.56	2.851	12.6	17.8	38.1	2	12.6	0.0968254	1.59	0.64
B0386	2013-06-28	84	1	2	2		0	1	0	0	0	1		8	31.7	7467	28.1	122	56	29.1	26.5	0	99.994	41.658	10.4	0	.	.	1241	0	.	.	1241	1241	179	31.4615	0	192	15.1	3.64	2.851	21.3	9.1	20.5	1.5	7.7	0.151948	2.31	1.25
B0387	10-maj-13	76	1	0	1		1	1	1	0	0	0	3	8	20.2	13840	37.9	113	68	14.5	13.6	3.2	137.46	75.68	15.9	1	2013-11-20	407	407	1	2014-01-27	475	475	.	.		1	357	126.3	14.08	4.008	16.4	12	42.2	1.7	4.7	0.0885106	1.51	0.45
B0388	17-maj-13	64	1	0	2	2	0	0	0	0	0	0	3	4	50.6	2082	50.8	140	74	21.1	21	3.5	55.616	54.571	8.7	0	.	.	1234	0	.	.	1234	1234	279	19.9065	0	266	28.2	13.66	3.35	15.4	34.7	36.7	1.4	4.5	0.115556	1.58	0.47
B0389	2013-07-05	74	0	1	1		0	1	0	0	0	0	0	6	47	2769	34.4	125	72	27.6	26.2	2.3	56.944	30.153	11.3	0	.	.	1234	0	.	.	1234	1234	153	34.8213	0	187	21.2	3.81	2.401	19.6	7.9	36.8	1.9	9.5	0.283158	4.32	0.45
B0392	31-maj-13	42	0	1	2		0	0	1	0	0	0		3	55.6	1320	45.6	119	85	31.8	32.7	0	65.895	56.79	6.3	0	.	.	1234	0	.	.	1234	1234	168	34.9005	0	183	120.1	12.05	2.037	12.2	11	20.3	2.1	6.8	0.189706	1.78	0.66
B0393	31-maj-13	59	1	0	3	1	0	1	0	0	0	0	3	4	48.9	2395	30.8	97	64	52.7	54.6	3.8	36.644	18.825	7.1	0	.	.	1227	0	.	.	1227	1227	106	61.8125	0	122	24.8	14.6	2.069	13.7	6.6	15.6	1.3	2.8	0.148571	2.54	0.75
B0395	2013-06-21	49	0	0	1		0	0	1	0	0	0	3	3	6.1	28840	19.6	124	84	27.7	30.5	3.4	18.965	10.587	8	0	.	.	1227	0	.	.	1227	1227	126	38.9879	0	170	20.3	2.56	1.639	14.3	6.9	13.7	1.2	8.2	0.169512	2.27	0.44
B0396	2013-06-14	81	1	0	2	2	0	0	0	0	0	0	0	6	15.2	18061	27.2	116	60	18.5	17.2	2.4	53.594	50.558	10.2	1	2015-02-13	843	843	0	.	.		.	319	16.2692	0	286	51.5	3.45	2.593	10.1	13.9	23.4	1.2	2.7	0.154074	2.63	0.78
B0398	2013-06-21	81	0	0	1		1	0	0	0	0	0	3	7	14.9	18323	24	126	62	21.7	20.4	3.3	59.895	51.452	11.5	0	.	.	1227	0	.	.	1227	1227	196	21.1778	0	192	1.4	8.67	2.365	15.9	10.7	25.3	1.9	7	0.245714	2.91	0.3
B0399	2013-11-29	44	1	2	1		0	0	0	0	0	0	0	2	43.9	3460	34.6	112	80	26.8	28.7	1.6	116.277	78.702	0	1	2015-09-18	1060	1060	0	.	.		.	343	16.901	1	231	358.8	9.94	2.909	20.6	14.7	33.8	1.7	10.4	0.145192	2.45	0.2
B0401	2013-06-07	82	0	0	1		0	1	0	0	1	1	3	9	17.1	16372	28.7	196	84	26.8	25.8	3.7	44.175	70.053	18.1	1	2015-06-04	954	954	0	.	.		.	214	19.0888	0	160	93.8	3.52	2.049	14.2	15.2	24.7	2	2.2	0.189091	3.23	0.95
B0404	2013-12-06	80	1	0	2	1	1	0	0	1	0	0	3	8	36.5	5691	31.9	114	78	28.7	27.3	3.4	55.742	38.6	14	0	.	.	1227	0	.	.	1227	1227	195	28.782	0	196	0.4	7.04	2.242	27.3	9.9	16.7	1.9	14	0.185714	3.31	0.27
B0406	11-okt-13	62	0	2	1		0	1	1	1	0	0	1	7	33.2	6829	47.2	106	62	30.5	31.9	2.7	43.85	61.878	8.3	0	.	.	1220	0	.	.	1220	1220	158	28.6505	0	150	8.1	26.11	2.696	19.8	8.3	31.8	1.3	11.7	0.194017	2.93	0.66
B0407	2013-06-14	54	0	2	1		0	0	0	0	0	0	0	3	23.7	11442	26.9	123	76	18.5	19.3	2	63.173	47.762	8.4	0	.	.	1220	0	.	.	1220	1220	268	16.0061	0	237	6.3	2.86	2.91	12.2	13.5	32.2	1.3	6.9	0.146377	2.35	0.3
B0408	2013-06-07	78	1	0	1		0	0	0	1	1	0	3	7	19.8	14157	28.4	133	65	9.6	8.8	4	83.894	51.528	9.4	1	2014-11-05	736	736	0	.	.		.	504	9.66987	0	508	79.6	8.12	4.407	10.7	9.7	37.7	1.5	6.1	0.134426	1.64	0.41
B0409	2013-06-14	64	0	0	1	1	0	0	0	1	1	0	3	6	20.8	13396	22.6	133	88	28.1	29.3	3.1	26.852	38.518	13.4	0	.	.	1071	1	06-okt-15	1071	1071	.	.			160	0.7	0.75	2.218	8.9	6.1	21.8	1.4	5.4	0.2	2.8	0.39
B0410	2013-06-14	88	1	0	2	1	1	0	0	0	1	0	3	8	30.3	8090	27.6	129	66	21.4	19.3	3.5	70.785	40.299	15.5	0	.	.	1220	0	.	.	1220	1220	260	20.26	0	248	19.4	6.42	2.692	17.1	7.2	27.4	1.5	7.1	0.156338	2.56	0.3
B0411	2013-06-14	54	1	2	1		0	0	0	0	1	0	3	4	36.5	5683	28.5	114	80	17.1	17.5	3.3	67.163	39.499	10.3	0	.	.	1220	0	.	.	1220	1220	270	21.3873	0	328	37.4	2.79	3.193	11.3	15.4	29.8	1.4	7.2	0.151389	2	0.96
B0413	10-maj-13	24	1	0	1	1	0	0	0	0	0	0	2	2	18.5	15180	28.9	98	65	33.3	36.4	2.2	19.467	16.066	7.3	0	.	.	1213	0	.	.	1213	1213	228	30.5074	0	213	0.6	2.59	2.109	10	14.8	21.2	1.6	23.9	0.107113	1.99	0.15
B0416	2013-06-21	58	0	1	1	1	0	0	0	0	0	0		3	16.6	16819	33.1	131	79	34.7	35.3	0	24.213	17.003	11.7	0	.	.	1213	0	.	.	1213	1213	145	38.7911	0	160	16.5	6.51	1.85	15.4	11.6	22.2	1.7	15.7	0.161783	2.66	0.25
B0417	2013-06-21	89	1	0	1	2	0	0	0	0	1	0	3	7	54.2	1518	27.8	136	78	31	28.7	3.5	46.253	30.322	19.3	0	.	.	1213	0	.	.	1213	1213	.			180	8.2	6.23	2.302	8.9	18.7	21.8	1.4	9.7	0.259794	3.84	0.22
B0418	2013-06-21	77	1	0	2	1	0	1	0	0	1	0	3	7	20.5	13582	36.8	111	65	22.8	21.8	3.9	50.109	36.27	9.7	0	.	.	898	1	2015-04-23	898	898	.	.			241	0.4	28.59	2.819	18.4	20.9	31.1	1.2	4.9	0.263265	3.45	0.43
B0420	2013-07-26	85	1	0	2	1	1	1	0	0	0	0	3	8	72.4	154	25.2	129	51	19.6	17.4	3.6	237.854	40.289	7.9	0	.	.	333	1	05-okt-13	333	333	.	.			270	83.9	4.57	3.261	6.1	23.8	39.5	1.4	4.8	0.2125	2.58	0.44
B0421	2013-06-21	69	1	0	1	1	0	1	0	0	0	0	3	5	55.8	1286	29.9	106	62	19.3	18.7	3.4	82.561	30.021	9.8	0	.	.	1213	0	.	.	1213	1213	246	22.6751	0	283	1.2	0.98	2.674	7.1	11.2	22.5	1.5	2	0.208	3.55	1.05
B0423	2013-11-15	74	0	0	2		1	1	1	0	1	0	3	9	47	2780	24.1	123	68	29.4	29.3	3.5	66.143	38.715	12.8	0	.	.	1206	0	.	.	1206	1206	172	25.0732	0	150	26.9	1.77	3.071	9.1	21.5	33.6	1.4	3.1	0.432258	3.16	1.03
B0425	2013-12-13	81	1	0	2		1	0	1	0	0	0	3	8	5.4	29641	22.1	136	78	24.7	23.2	3.4	53.496	38.176	10.2	0	.	.	1206	0	.	.	1206	1206	262	20.4692	0	223	6	2.76	2.807	9.5	9.3	24.3	1.8	8.2	0.142683	2.06	0.39
B0426	2013-09-20	44	1	1	1	1	0	0	0	0	0	0		2	19.8	14105	28.2	172	122	27.1	26.8	0	58.275	28.267	9.5	0	.	.	1206	0	.	.	1206	1206	.			270	149.5	5.31	1.991	9.1	13.7	16.5	1.6	17.4	0.10977	1.69	0.36
B0427	2013-07-05	78	1	2	3		0	1	0	0	0	0		6	79.7	25	23.4	116	70	29	27.7	0	82.953	95.872	12.4	0	.	.	738	1	2014-11-21	738	738	.	.			195	6.9	28.05	2.204	23.7	19.3	28.5	1.6	12.9	0.224806	3.52	0.28
B0430	2013-07-05	82	1	0	1	1	0	0	1	0	1	1	3	9	15.4	17879	29.4	116	58	35.3	34.3	3.3	29.448	19.883	13.1	0	.	.	1206	0	.	.	1206	1206	.			163	1.1	2.5	2.043	10	16.6	19.1	1.3	7.3	0.217808	2.81	0.49
B0431	2013-07-12	54	0	0	2		0	0	0	0	0	0	3	3	48.4	2506	27.3	104	73	34	36.3	3.3	30.314	20.979	8.7	0	.	.	1192	0	.	.	1192	1192	163	28.4112	0	140	244.9	4.18	1.92	9.5	10	20	1.6	13.1	0.216031	3.28	0.18
B0432	2013-07-12	69	1	0	2		0	1	0	0	1	0	1	6	41.9	4015	41	113	72	44.3	43.3	2.7	22.555	16.2	9	0	.	.	1192	0	.	.	1192	1192	140	43.4568	0	138	214.8	<0.2	1.748	10.8	8.4	16	1.7	15.9	0.203774	3.28	0.16
B0433	2013-07-12	66	1	0	2	3	1	0	0	0	0	0	3	5	36.9	5548	28.1	124	84	29.3	28.5	3.4	18.62	30.042	10.6	0	.	.	1192	0	.	.	1192	1192	180	32.807	0	199	43	0.88	1.866	5.8	15.4	26.2	1.8	7.8	0.192308	3.19	0.71
B0434	2013-07-12	61	0	0	1		0	0	0	0	0	0	1	4	20.2	13839	37.4	126	74	29.9	32.1	2.6	43.104	22.889	9.9	0	.	.	1192	0	.	.	1192	1192	126	37.322	0	153	0	4.56	1.825	8.2	6.8	13.5	1.6	15	0.159333	2.79	0.22
B0435	2013-08-16	62	1	0	2	1	1	1	0	0	1	0	3	7	37.4	5385	41.4	147	75	30	31	3.9	30.964	24.305	11.4	0	.	.	1192	0	.	.	1192	1192	181	33.0078	0	197	62.7	4.26	2.151	7	9.1	17.5	1.8	4.8	0.2	2.69	0.75
B0436	2013-08-02	43	0	3	1		0	0	0	0	0	0	1	0	3.7	31269	24.1	122	83	63.3	69.2	2.1	19.797	24.239	9.1	0	.	.	1192	0	.	.	1192	1192	80	67.5867	0	85	140.7	<0.2	0.99	9	7.9	11	2.2	1.9	0.247368	3.74	1.11
B0437	2013-08-02	71	1	0	1	1	0	0	0	0	1	0	0	6	10	24023	29.6	124	84	10.5	9.8	2.3	84.185	60.283	10.7	0	.	.	1192	0	.	.	1192	1192	481	10.3994	0	477	15.1	6.8	3.661	13.7	16.4	48.2	1.9	5.4	0.077037	1.31	1
B0438	2013-08-02	75	0	0	1	1	0	1	0	0	0	0	3	6	15.4	17879	32.7	119	64	16.4	15.9	3	61.624	35.875	13.6	0	.	.	1185	0	.	.	1185	1185	211	19.8056	0	248	92.2	1.08	4.069	11.7	14.8	34.9	1.9	3.2	0.13	2.22	2.28
B0439	2013-08-02	64	1	0	3	1	0	0	0	0	0	0	1	4	28.9	8695	27.4	105	68	23.8	23.8	2.4	37.449	29.351	8	0	.	.	1185	0	.	.	1185	1185	212	27.3295	0	240	1.2	2.71	2.769	8.7	8.7	18.9	2	13.4	0.0970149	1.53	0.16
B0440	2013-06-21	35	0	1	1	1	0	0	0	0	0	0	2	0	17.6	15913	32	109	68	83.3	95.8	2.9	17.928	22.136	7.6	0	.	.	1185	0	.	.	1185	1185	87	77.3212	0	82	77.2	1.35	0.886	9.3	9.1	7.8	2.1	21.6	0.272685	4.45	0.26
B0441	2013-08-02	35	1	0	1	2	0	0	0	0	0	0	1	2	13	20451	24.4	118	88	49.2	55	2	34.14	29.701	7.5	0	.	.	1185	0	.	.	1185	1185	119	59.9975	0	142	44.4	1.05	1.357	6.6	8.9	11.7	1.6	17.3	0.174566	3.13	0.15
B0442	2013-08-02	67	1	0	2	1	0	0	0	0	1	0	3	5	23.4	11671	31.4	121	81	29.4	29.9	3.8	38.357	38.218	12.4	0	.	.	1185	0	.	.	1185	1185	200	28.9638	0	198	5.6	1.34	2.155	14.3	17.2	14.4	1.5	11.5	0.155652	2.71	0.35
B0443	2013-08-02	76	1	0	2		0	1	0	0	0	0	3	6	12.1	21425	20.9	116	60	28	26.6	3.1	79.386	78.123	10.7	0	.	.	1185	0	.	.	1185	1185	.			202	6.5	7.03	2.697	12.2	9.1	42.7	1.8	6.4	0.1875	3.33	0.33
B0444	2013-07-26	84	0	0	1	1	0	1	0	0	0	0	3	7	32.3	7220	23.6	136	72	30.6	29.4	3.6	36.243	27.556	13.1	0	.	.	1185	0	.	.	1185	1185	130	33.8477	0	142	1.4	0.98	1.678	9.3	10.2	12.7	1.5	5.2	0.203846	3.31	0.4
B0445	2013-09-06	54	0	1	1	1	0	0	0	0	0	0	1	3	63.9	538	35.6	149	89	17.6	17.4	2.1	68.823	76.786	10.4	1	2014-11-28	717	717	0	.	.		.	361	13.7333	0	292	263.4	14.07	4.208	23.7	14.8	48.3	1.6	5.9	0.0705085	1.2	0.36
B0449	2013-08-02	55	1	0	3		0	0	0	0	1	0	3	4	46.7	2827	33.8	119	74	14.3	14.5	3.4	60.173	39.858	8.1	0	.	.	1178	0	.	.	1178	1178	372	14.7216	0	383	33.7	2.52	3.672	9.3	14.8	32.3	1.5	9.8	0.094898	1.49	0.21
B0450	2013-07-26	81	1	0	2	1	0	1	0	0	1	1	3	9	26.2	10047	32.7	146	68	18.6	17.2	4.8	28.284	24.096	12.6	0	.	.	479	1	2014-04-04	479	479	.	.			285	148.9	0.22	1.543	6.2	8.8	14.8	1.8	6.3	0.101587	1.48	0.33
B0451	2013-09-20	31	0	2	1		0	0	0	0	0	0	1	2	56.1	1265	28.9	108	67	25.7	29	1.8	40.758	31.342	6.6	0	.	.	1171	0	.	.	1171	1171	.			197	153.4	18.5	2.477	13.8	10.2	22.7	1.4	5	0.1	1.74	0.8
B0452	2013-08-09	76	1	0	2	3	0	0	0	0	1	0	2	6	21.2	13104	26.9	132	76	25.8	24	2.7	33.217	82.805	12.3	1	24-okt-14	675	675	1	2016-03-01	1169	1169	.	424	11.866	1	217	89.6	10.44	3.641	7.7	12.9	41.2	1.5	8.4	0.161905	2.46	0.25
B0454	2013-09-06	63	1	0	1	1	0	1	0	1	1	1	3	6	37.5	5344	32.7	124	72	91.2	95.1	3.5	29.429	21.3	20.1	0	.	.	1171	0	.	.	1171	1171	93	70.9513	0	75	744.7	2.59	1.234	12.4	15.7	17.1	2	13.6	0.166176	2.85	0.15
B0455	2013-07-05	61	1	0	3	1	0	0	0	0	0	0	3	4	53.1	1680	16.7	103	69	12.5	12.1	3.4	58.358	45.2	10.4	0	.	.	1171	0	.	.	1171	1171	384	13.9018	0	422	2.2	4.57	4.747	11.1	7.2	37.3	1.8	7.2	0.0577778	0.99	1.03
B0456	2013-06-14	60	0	0	1	1	1	0	0	0	0	0	1	5	11.1	22550	21.7	102	68	28.7	30.2	2.4	47.305	27.393	11.1	0	.	.	1171	0	.	.	1171	1171	168	26.867	0	159	21.5	0.81	1.899	12.5	15.7	15.4	1.9	6	0.201667	3.03	0.35
B0458	15-okt-13	83	0	0	3		0	1	0	1	1	0	3	9	21.4	12934	36	83	61	22.7	21.3	4.4	49.116	29.099	10	0	.	.	458	1	2014-03-21	458	458	.	.		0	184	12.5	1.25	2.783	9.8	12.8	25.1	1.7	10.2	0.187255	2.72	0.29
B0459	2013-08-09	25	0	0	2		0	0	1	0	0	0	2	1	13.8	19439	29.9	100	62	88.4	102.8	1.7	9.889	10.332	5.5	0	.	.	1150	0	.	.	1150	1150	71	86.309	0	70	68.7	1.29	0.696	14.3	15.4	11.2	2.1	9.9	0.544444	7.71	0.26
B0460	2013-07-26	64	1	0	1	1	1	0	0	0	0	0	2	5	21.9	12573	38.7	118	67	9.5	9.1	2.8	132.438	69.148	8.4	1	2014-03-18	434	434	0	.	.		.	.		1	531	240.3	4.38	4.389	13.8	15.6	50.5	1.5	5.5	0.0756364	1.29	0.45
B0463	2013-08-09	83	1	0	2		0	0	0	0	0	0	3	6	22.7	12084	33.2	163	77	18.9	17	5	87.564	75.425	12.4	0	.	.	827	1	2015-04-15	827	827	.	313	16.5484	0	280	83.3	24.93	3.725	15.2	12.6	53.6	1.7	4.8	0.175	2.19	1.1
B0464	2013-09-06	50	1	0	1	1	0	0	0	0	0	0	1	3	10.3	23694	26.4	121	87	23.6	24.1	2.4	28.799	34.451	7.9	0	.	.	1143	0	.	.	1143	1143	237	25.3451	0	252	5.6	2.92	2.376	11.8	10.4	32	1.8	19.8	0.165152	2.48	1.27
B0465	2013-08-16	57	1	2	1		0	0	0	0	0	0	2	3	31.9	7382	29.6	119	89	46.8	50.9	2.4	42.555	21.645	9.5	0	.	.	1143	0	.	.	1143	1143	135	47.0829	0	136	4.2	2.87	1.814	5.8	11.2	18.3	1.6	29.5	0.215593	4.35	0.27
B0466	2013-07-12	56	1	0	1	1	0	0	0	0	0	0	1	3	20.8	13396	24.7	127	79	28.6	29.1	2.6	23.555	16.043	8.4	0	.	.	1143	0	.	.	1143	1143	248	23.4209	0	209	4.3	0.45	1.888	6.3	11.9	17.3	1.4	5.3	0.0867925	1.34	0.4
B0467	2013-11-15	64	0	0	1	1	1	0	0	0	0	0	1	5	6.8	28031	38.4	107	68	25.2	25.8	2.4	47.702	22.392	7.9	0	.	.	1143	0	.	.	1143	1143	229	18.5514	0	176	176.8	8.5	3.187	15.1	10.5	29.2	1.6	4.4	0.159091	1.61	0.48
B0468	2013-08-30	62	1	2	1	1	0	1	0	0	0	0	1	5	23.3	11731	25.7	107	69	18.9	19	2.7	120.872	94.665	9.5	0	.	.	1143	0	.	.	1143	1143	.			294	37.5	2.2	3.048	9.1	14.6	34.7	1.5	20.1	0.127861	1.82	0.43
B0469	2013-07-26	81	1	2	1		0	1	0	0	0	0	0	7	38.2	5130	29.7	147	61	19.2	17.9	2.5	55.878	23.951	11.1	0	.	.	1143	0	.	.	1143	1143	276	19.2278	0	277	21.6	2.89	3.49	8.9	12.2	37.3	1.4	10.6	0.0971698	1.28	0.2
B0471	2013-08-30	81	1	0	2	2	0	1	0	0	0	0	0	7	7.9	26712	28.4	119	74	25.4	23.2	2.7	35.576	28.536	10.1	0	.	.	1143	0	.	.	1143	1143	204	27.2538	0	217	17.1	2.46	2.105	9.6	9.5	21	1.5	6.9	0.146377	1.71	1.49
B0472	2013-08-30	78	1	2	2		0	1	0	0	0	0	0	6	21.8	12654	26.8	145	82	31.8	31	2.3	43.801	37.689	13.7	0	.	.	1143	0	.	.	1143	1143	.			180	71.5	10.48	2.082	9.5	11	18.6	1.5	12.5	0.2184	2.74	0.47
B0473	2013-07-26	84	1	0	2	1	1	1	0	0	0	0	3	8	38	5183	22.6	151	78	29.1	26.5	4.8	40.428	24.656	10.7	0	.	.	831	1	03-maj-15	831	831	.	198	28.004	0	192	5.3	4.56	1.828	6.3	11.3	16.1	1.5	10.3	0.205825	3.16	0.47
B0474	2013-08-30	43	0	0	1		0	0	0	0	0	0	1	2	39.8	4625	24.4	112	77	49.6	55.5	2.2	17.005	16.65	9.5	0	.	.	1136	0	.	.	1136	1136	103	50.4909	0	105	6.2	0.26	1.355	9.1	20.8	18.5	1.8	4.7	0.248936	3.68	0.45
B0475	2013-09-20	83	0	0	2	2	0	0	0	0	0	0	0	6	11.5	22140	27.4	171	75	10.9	10.1	2.3	78.621	92.654	10	1	2014-01-05	348	348	0	.	.		.	.		1	347	41.6	1.09	3.63	12.1	28.3	32.4	1.8	6.7	0.113433	1.15	3.42
B0476	2013-09-20	72	0	0	1		0	1	0	0	0	0	3	6	27.7	9289	36.4	136	81	25.3	26	3.2	53.48	28.71	10.4	0	.	.	1136	0	.	.	1136	1136	170	25.5538	0	172	1	2.43	2.511	13.7	13.9	24.5	1.7	7.3	0.138356	1.53	0.48
B0477	2013-08-30	34	0	0	1		0	0	0	0	0	0	2	2	48.4	2506	35.4	126	89	25.8	28.4	2.8	55.576	39.073	9.2	0	.	.	1122	0	.	.	1122	1122	223	21.6899	0	193	27.6	2.22	2.594	13.7	13.1	24.7	1.3	10.1	0.247525	3.35	0.56
B0478	18-okt-13	59	1	0	2	2	0	1	0	0	0	0	2	4	44.5	3350	32.6	126	80	31.4	31.6	2.9	54.659	60.015	9.9	0	.	.	1122	0	.	.	1122	1122	.			191	279.5	4.15	2.752	14.8	10.7	18.7	1.4	7.3	0.239726	3.26	0.53
B0479	2013-09-06	62	0	1	1		0	0	0	0	0	0		4	25.8	10224	48.9	114	83	35.6	34.3	0	18.804	15.332	8.5	0	.	.	1122	0	.	.	1122	1122	.		0	155	4.8	4.8	1.955	19.5	17.4	16.6	1.5	22.9	0.119651	2.33	0.27
B0480	11-okt-13	72	0	0	2		0	1	0	0	0	0	3	6	25.7	10285	27	121	62	21.1	20.6	3.4	88.307	52.167	8.8	0	.	.	1122	0	.	.	1122	1122	225	18.4916	0	201	24.7	3.55	2.828	11.5	11.9	27.8	1.7	6.8	0.114706	1.04	0.31
B0481	2013-09-06	88	1	0	2	1	0	0	0	0	0	0	3	6	27.3	9465	21.8	116	63	24.1	22.1	4.3	30.126	92.095	10.5	0	.	.	496	1	2014-06-16	496	496	.	.			224	1.8	4.8	3.639	6.4	11.9	33.2	1.4	8	0.12625	1.28	0.26
B0484	2013-09-06	44	0	2	1		0	0	0	0	0	0	2	0	36.5	5691	27.7	126	88	63	68.7	2.8	21.529	19.454	8.9	0	.	.	1122	0	.	.	1122	1122	89	59.4908	0	85	15.2	1.05	0.978	9.7	10.5	10.9	1.5	8.9	0.264045	3.63	0.43
B0485	2013-08-30	79	1	2	1	1	0	0	0	1	1	0	3	7	9.7	24398	29.7	105	63	31.5	30.8	3	56.78	47.424	11.3	0	.	.	1115	0	.	.	1115	1115	173	33.1292	0	181	74.7	3.47	2.654	12.5	19.4	23	1.6	8.8	0.126136	1.44	0.24
B0486	2013-08-11	39	1	0	3	2	0	0	0	0	0	0	0	0	45.1	3194	40	122	74	69	75.7	0	13.512	12.679	8.4	0	.	.	1115	0	.	.	1115	1115	89	82.1164	0	104	81.3	0.33	0.903	8.6	13.6	10.6	1.4	30.9	0.247573	4.36	0.13
B0488	2013-09-20	64	1	0	1	2	0	0	0	0	0	0	1	4	16.5	16960	30.6	126	96	43.5	44.9	2.4	31.172	26.375	10.4	0	.	.	1115	0	.	.	1115	1115	.			142	31.5	4.06	1.914	11.8	11.1	15.5	1.5	2.2	0.189091	3.23	0.95
B0489	2013-08-30	46	0	0	3		0	1	0	0	0	0	2	3	17.9	15649	27.5	106	59	49.5	54.3	2.4	0	0	0	0	.	.	1115	0	.	.	1115	1115	112	45.2287	0	104	1.4		0	8.2	8	13	1.7	8.8	0.242045	3.76	0.45
B0490	2013-09-20	76	1	0	2		0	0	0	0	0	0	1	5	8.6	25873	27.2	95	66	46.6	44.6	2.9	23.535	25.244	8.4	0	.	.	1115	0	.	.	1115	1115	143	41.5938	0	130	2.8	3.02	1.675	6.6	6.1	14	1.8	7.8	0.107692	1.41	0.27
B0492	25-okt-13	27	0	0	3		0	0	0	0	0	0	2	2	29	8654	31.5	125	88	39.1	43.8	1.8	21.767	14.402	7.1	0	.	.	1108	0	.	.	1108	1108	171	30.8317	0	140	288.4	2.12	1.762	11.6	11	16.4	1.6	5.4	0.201852	2.33	0.39
B0493	2013-09-20	78	1	0	1		0	0	0	0	0	1	3	6	47	2775	24.3	152	78	41.2	40.7	3.7	23.292	15.067	11.2	0	.	.	1108	0	.	.	1108	1108	.			144	77.7	3.8	1.542	8.7	12.5	11.6	1.8	5.6	0.1875	2.32	0.38
B0495	2013-09-20	53	1	1	2	1	0	1	0	0	0	0		4	54.2	1525	29.8	114	83	49.1	48.6	0	38.607	27.27	6.9	0	.	.	1108	0	.	.	1108	1108	174	43.128	0	156	22	0.3	1.708	7.6	10.1	12.3	1.5	7.4	0.154054	1.7	0.28
B0496	2013-09-20	51	1	0	3		0	0	0	0	0	0	2	3	47.3	2705	38.2	100	68	14.3	14.5	2.7	87.444	57.203	6.7	1	2014-06-09	475	475	0	.	.		.	.		1	387	2.3	6.81	4.046	8.3	15.9	54.9	2.1	11.8	0.109322	1.27	0.24
B0497	2013-11-15	46	1	0	3	1	0	0	0	0	0	0	1	2	7.5	27163	29.8	125	85	37.8	41.4	2.1	31.269	25.641	8.8	0	.	.	1108	0	.	.	1108	1108	.			170	194.6	4.3	1.76	9	10.2	13.3	1.9	11.9	0.168908	2.24	0.23
B0498	11-okt-13	66	1	0	3	1	0	0	0	0	0	0	3	4	19.8	14152	25.3	131	71	21.7	21.6	3.6	186.563	119.06	11.2	0	.	.	1101	0	.	.	1101	1101	215	26.7249	0	258	17.9	6.64	4.703	8.7	24.9	40.4	1.3	5.4	0.12963	1.37	0.52
B0499	18-okt-13	84	1	0	2	1	0	0	0	0	0	0	3	6	21	13227	26.8	115	49	41.5	39	3.2	35.248	20.424	0	0	.	.	1101	0	.	.	1101	1101	120	49.9111	0	141	76.2	0.68	2.428	6.6	12	22.1	1.8	19.1	0.242932	5.07	0.14
B0500	2013-09-06	74	1	0	1		1	0	0	0	0	0	0	6	22.3	12350	20.2	153	88	31.7	30.1	2.4	21.16	16.982	12.8	0	.	.	1101	0	.	.	1101	1101	165	35.4511	0	182	36.9	0.35	1.789	6.2	8.2	13.1	1.5	17.2	0.189535	2.82	0.7
B0501	2013-11-01	43	1	0	1	1	0	0	0	0	0	0	2	2	5	30077	33.1	131	92	29.1	31.8	2.8	42.718	28.818	7.2	0	.	.	1101	0	.	.	1101	1101	262	23.1688	0	216	18.4	4.36	2.241	12.2	9.8	28	1.5	7.5	0.182667	2.16	0.48
B0502	2013-11-01	80	0	0	1	1	0	1	0	0	1	0	3	8	16.4	17003	40.6	149	58	24.7	24.5	3.3	60.091	38.767	12.4	0	.	.	901	1	2015-08-16	901	901	.	179	23.574	0	172	5.8	3.04	3.152	11.6	38.5	35	1.2	15.4	0.14026	2.27	0.96
B0503	11-okt-13	77	1	0	2	1	0	0	0	0	0	0	3	5	5.6	29424	22.7	117	70	20.5	19.1	3	76.144	30.02	12.2	0	.	.	1101	0	.	.	1101	1101	197	28.6639	0	264	15.8	22.4	2.315	16.1	11.5	20.2	1.6	9.9	0.186869	2.18	0.21
B0505	25-okt-13	56	1	0	1	2	1	0	0	0	0	0	1	4	23.3	11741	27	116	87	38.2	41.2	2.3	8.181	17.332	9.4	0	.	.	1094	0	.	.	1094	1094	197	30.6583	0	163	2.1	2.86	1.798	5.9	11.2	12.3	1.3	17.1	0.325731	8.35	0.77
B0506	25-okt-13	68	1	0	2	3	1	0	0	0	0	0	3	5	15.7	17643	26.1	117	73	49.4	51.3	3.1	40.949	32.921	8.5	0	.	.	1094	0	.	.	1094	1094	122	51.0856	0	126	0	1.01	1.533	8.5	12.2	13.9	2.1	6	0.318333	4.17	0.35
B0507	2013-12-13	62	1	2	1	2	0	0	0	0	0	0		4	15.2	18026	23.9	142	62	36.1	37	0	79.523	59.104	10.8	0	.	.	1094	0	.	.	1094	1094	240	23.8349	1	168	159.1	3.71	2.846	6.9	9.1	24.3	1.5	8.7	0.15977	1.9	0.24
B0508	25-okt-13	73	1	0	2	2	0	0	1	1	0	0	3	5	53.8	1577	29.9	135	76	102.6	93.6	3.1	29.406	25.075	10.7	0	.	.	1087	0	.	.	1087	1087	71	94.0671	0	66	140	13.16	1.097	11.5	8.5	9	2	4.2	0.647619	8.57	0.5
B0509	2013-11-15	56	1	2	1		0	0	0	0	0	0	2	3	19.7	14228	24.4	115	77	28.6	29.1	2.8	59.08	33.491	7.9	0	.	.	1087	0	.	.	1087	1087	276	20.701	0	209	133	0.47	2.48	7.9	7.7	17	1.5	8.4	0.160714	1.73	0.25
B0510	2013-11-08	61	0	0	2		0	0	0	0	1	0		5	65.2	456	33.1	96	69	22.4	23.5	0	48.978	28.842	7.3	0	.	.	1087	0	.	.	1087	1087	153	29.8304	0	197	0.5	12.79	3.315	11.2	17.2	24.7	1.7	6.1	0.0681967	1.16	0.34
B0511	04-okt-13	35	1	2	2		0	0	0	0	0	0	3	2	66	417	19.6	132	99	35	37.4	2.9	26.649	25.043	8.3	0	.	.	1087	0	.	.	1087	1087	226	28.6202	0	191	129.7	2.7	2.238	6.5	18.8	23.6	1.8	4	0.265	3.28	1.43
B0513	2013-11-12	89	1	0	2	2	0	0	0	0	0	0	3	6	15.3	18001	30.5	149	67	13.2	11.4	3.5	78.195	43.789	0	0	.	.	1073	0	.	.	1073	1073	410	11.9503	0	378	9	3.26	4.165	9.5	19	47.4	1.7	3.6	0.115556	1.97	0.58
B0514	04-okt-13	42	0	0	1		0	0	0	0	0	0	0	2	23.3	11688	30.9	105	71	30	34.2	0	46.481	54.79	7.6	0	.	.	1066	0	.	.	1066	1066	168	28.8434	0	163	11.3	3.21	2.069	9.9	9.5	19	1.6	5.9	0.154237	1.78	0.36
B0515	11-okt-13	83	1	0	2	1	0	0	0	0	0	0	3	6	42.1	3933	24.7	117	59	25.5	24	3.5	29.698	20.208	12.7	0	.	.	1066	0	.	.	1066	1066	192	29.0861	0	216	3.1	4.4	2.821	4.7	11.8	19.7	1.8	4.8	0.0866667	1.5	0.44
B0516	2013-11-08	41	0	2	1		0	0	0	0	0	0	2	0	59.9	834	41.5	133	93	87.1	108	2.4	38.987	22.921	7.6	0	.	.	1066	0	.	.	1066	1066	71	78.3026	0	65	498.8	5.28	1.134	11.1	4.7	14	1.9	2.3	0.226087	3.09	0.91
B0517	04-okt-13	63	1	0	1	1	0	0	0	0	0	0	3	4	2.6	32053	25.3	107	77	44.8	45.2	3	52.998	41.261	7.6	0	.	.	1066	0	.	.	1066	1066	133	46.9531	0	139	9.6	0.37	1.837	6	6.6	20.3	2.8	8.3	0.118072	1.63	0.25
B0518	04-okt-13	76	1	0	2		0	0	1	0	1	0	3	7	0	4625	27.7	124	73	22.3	21	3.8	35.613	26.902	11.4	0	.	.	1066	0	.	.	1066	1066	258	21.0512	0	246	3.4	2.31	1.963	9.3	14.7	17.4	1.7	9.8	0.12449	1.76	0.68
B0519	11-okt-13	79	0	0	1		0	0	1	0	1	0	3	7	38.2	5130	39.5	206	119	29.5	28.3	3.1	77.251	35.144	0	0	.	.	544	1	2014-09-28	544	544	.	.			148	271.3	8.42	2.629	11.2	17	24.4	2.1	1.2	0.346667	5.92	1.75
B0520	2013-11-01	84	1	0	2	1	1	1	0	0	1	1	3	10	30.4	8009	28.2	159	63	31.7	29.8	3.9	41.992	32.131	9	0	.	.	347	1	2014-03-15	347	347	.	.			178	261.8	1.31	3.269	9.3	19.3	22.8	1.8	3.4	0.170588	2.18	0.62
B0521	2013-11-08	32	1	2	1		0	0	0	0	0	0	1	2	46.3	2922	33.4	155	110	55	60.7	1.7	29.043	29.232	0	0	.	.	1059	0	.	.	1059	1059	243	26.7914	1	131	402.5	6.1	1.815	11.6	11.8	17.3	1.7	3	0.138667	2.37	0.7
B0522	2013-11-01	70	0	0	1		0	1	0	0	0	0		6	16.5	16871	36	162	61	17.5	17.2	0	58.116	43.211	10.4	0	.	.	1059	0	.	.	1059	1059	280	14.4485	0	238	101.4	1.48	3.242	9.1	8.4	37.9	2	6.1	0.116393		0.34
B0523	2013-12-06	69	0	0	2		1	1	0	0	0	0	2	6	48.3	2524	0	116	81	15.9	15.9	3.2	76.657	44.558	12.2	0	.	.	1059	0	.	.	1059	1059	267	15.3073	0	259	46.4	6.87	3.213	10.1	12.8	27.7	2.2	3.3	0.126061	2.15	0.64
B0525	2013-11-01	58	0	0	3	1	0	0	0	0	0	0	2	3	50.1	2156	28.3	98	66	22.1	22.7	2.9	37.155	48.232	7.7	0	.	.	603	1	2014-12-10	603	603	.	232	18.6377	0	201	61	2.71	2.609	7.8	17.1	25	2	10.3	0.158252	2.04	0.21
B0526	2013-11-01	72	0	1	1		0	0	0	0	0	0		5	74.6	91	31.9	165	84	38.2	36.8	0	42.911	30.932	10.8	0	.	.	1052	0	.	.	1052	1052	.			142	284	0.99	1.946	7.4	20	22.1	2.6	5	0.154	1.48	0.42
B0528	2014-01-03	65	0	0	1		0	1	1	0	0	0	3	6	48.2	2549	42.6	140	83	30.5	31.2	3.2	42.812	28.436	9.6	0	.	.	1052	0	.	.	1052	1052	.			149	1.9	15.48	2.921	10.6	27.7	29.7	1.9	2.7	0.154074	2.63	0.78
B0529	2013-11-08	59	1	0	3	2	0	1	0	0	1	1	2	4	8.8	25611	31	109	72	74	82	2.8	17.63	14.722	10.9	0	.	.	1052	0	.	.	1052	1052	127	50.1753	1	91	109.8	12.02	1.136	13.2	14.7	10.1	1.6	4.8	0.252083	2.79	0.44
B0531	25-okt-13	76	1	0	2	1	0	1	0	0	1	0	3	7	41.4	4161	42.4	137	72	21.9	21	3.5	29.253	10636.5	12.4	0	.	.	930	1	2015-11-09	930	930	.	282	18.9976	0	250	111.3	2.22	3.003	9	29.1	28.8	1.8	6.5	0.12	1.66	0.32
B0532	2013-11-01	76	0	0	1		0	0	0	1	0	0	3	6	26.2	10047	38	168	87	27.2	27	3.2	102.684	41.792	13.4	0	.	.	1045	0	.	.	1045	1045	166	25.9828	0	160	9	0.89	3.113	8.2	9.1	20.7	2.1	5.5	0.247273	3.76	1.51
B0533	2013-12-20	60	0	0	1	1	0	0	0	0	0	0	3	4	27.2	9530	39.9	150	103	21.1	21.3	3.2	53.315	32.633	8.3	1	2015-12-04	955	955	0	.	.		.	274	15.2778	0	208	14.7	87.3	2.813	19.7	7.1	18.4	1.2	2.8	0.148571	2.54	0.89
B0534	18-okt-13	66	1	0	2	2	0	0	0	0	0	0	0	4	39.3	4766	28.5	123	75	27.1	27.1	2.1	20.535	14.672	10.3	0	.	.	1045	0	.	.	1045	1045	204	28.3947	0	213	12.1	3.99	2.477	6.7	11.9	19.7	2.2	4.4	0.113636	1.7	0.95
B0536	2013-11-08	61	0	0	1	1	1	0	0	0	0	0	0	5	6.3	28636	28.2	117	82	16.4	16.8	2.1	55.93	37.211	10.8	0	.	.	1031	0	.	.	1031	1031	239	17.8288	0	258	116.7	1.84	3.598	11.8	8	23.1	2	3.6	0.225	2.72	0.58
B0538	2013-11-15	66	1	0	2		1	0	0	0	1	0	0	6	16.7	16700	29.3	141	73	29	28.5	2.2	68.294	40.03	13.9	0	.	.	1017	0	.	.	1017	1017	189	31.0109	0	201	76	4.14	2.481	19	31	31.2	2.1	11.7	0.226496	3.45	1.79
B0539	2013-11-29	85	0	0	1		0	1	0	0	0	0	3	7	7.3	27464	27.9	142	81	28	27.1	3.6	50.685	33.889	0	0	.	.	903	1	2015-11-10	903	903	.	155	27.4981	0	153	5.7	0.87	2.981	5.6	17.5	23.4	2	5.5	0.134545	2.13	0.38
B0540	2014-01-03	44	1	0	2	1	0	0	0	0	0	0	1	2	8	26563	26.3	137	87	20.6	21.5	2.1	49.915	45.767	7.5	0	.	.	1010	0	.	.	1010	1010	334	17.5073	0	290	157.8	0.92	3.124	8.4	16.7	27.2	1.8	7.2	0.0577778	0.99	0.29
B0541	2013-11-29	85	1	0	1		1	0	0	0	0	0	3	7	23.6	11542	24.1	140	70	12.7	11.4	3.5	138.271	131.501	0	0	.	.	1010	0	.	.	1010	1010	396	12.5545	0	392	37.8	0.61	3.872	7.2	17.4	42.5	1.6	4.7	0.0885106	1.51	0.45
B0542	2013-11-01	58	1	2	1		0	1	0	0	1	0		5	29.7	8311	25.7	140	85	40.4	43.5	0	35.247	20.289	9	0	.	.	657	1	2015-03-23	657	657	.	195	30.6945	0	154	1.5	12.32	1.457	7.4	4.5	12.9	1.5	2.1	0.198095	3.38	1
B0544	2014-02-14	34	0	1	1		0	0	0	0	0	0		0	43.6	3562	29.7	117	77	75.2	84.9	0	27.905	36.008	8	0	.	.	1003	0	.	.	1003	1003	84	80.9784	0	90	4.1	6.81	1.281	9.5	7.5	11.5	1.9	21.1	0.191469	2.95	0.28
B0545	2013-12-06	78	1	0	2	1	0	0	0	0	0	0	3	5	16.4	17003	26.3	151	68	11.2	10.3	3.4	87.933	47.279	8.1	1	19-maj-15	707	707	0	.	.		.	563	8.51018	0	445	131.8	4.17	3.724	9.6	7.5	25.7	1.4	4.9	0.084898	1.45	0.92
B0546	2014-02-14	43	1	2	1		0	0	0	0	0	0	2	2	17.5	16038	22.7	122	94	27.2	28.9	2.4	48.268	27.99	8.7	0	.	.	996	0	.	.	996	996	235	26.267	0	229	3.1	0.72	2.293	8	7.8	14.8	1.4	5.9	0.135593	1.61	0.36
B0547	2013-12-13	70	1	0	2	2	1	0	1	0	1	0	1	8	41.4	4148	30	141	79	40.4	40	2.8	35.083	24.686	9.7	0	.	.	996	0	.	.	996	996	184	31.7022	0	149	121.9	0.99	2.046	6.9	14.5	15.5	1.6	13.8	0.143478	2.38	0.15
B0548	2013-12-06	78	1	0	1		1	0	0	0	0	0	3	6	45.1	3199	28.5	112	66	21.6	19.8	3.2	40.9	36.56	10	0	.	.	923	1	2016-01-24	923	923	.	256	21.1308	0	252	28.2	7.99	2.893	11.4	20	26.1	1.6	10.5	0.104762	1.78	0.77
B0549	2013-12-13	21	1	0	1	1	1	1	0	0	0	0	3	2	16.2	17139	22.5	121	83	84.7	95.5	3.8	10.742	11.28	6.6	0	.	.	996	0	.	.	996	996	.			97	162	3.12	1.047	9.4	27.5	14.1	2.1	5.5	0.381818	4.56	0.38
B0550	2014-01-10	64	1	2	3		0	1	0	0	0	0	1	5	50.9	2019	27.3	107	73	32.9	34.3	2.3	50.888	55.566	13.5	1	2015-06-27	746	746	0	.	.		.	212	27.3295	0	181	231.1	2.49	3.046	10.5	17.2	33.1	1.9	6	0.188333	2.18	0.35
B0551	2013-12-20	35	0	0	2	1	0	0	0	0	0	0	0	0	37.9	5208	20.9	113	77	177.9	135.4	1.6	10.832	10.002	7.3	0	.	.	982	0	.	.	982	982	42	148.077	0	36	164.9	<0.2	0.63	7.8	5.6	6.8	2.2	5	0.448	5.38	0.42
B0552	2014-01-24	83	1	0	1	1	0	0	0	0	0	0	0	6	4.2	30846	24.3	125	76	21	19.1	2.7	45.223	24.444	13.2	0	.	.	982	0	.	.	982	982	253	21.1551	0	255	14	7.09	2.674	3.7	6.2	23.4	1.8	7.8	0.148718	2.05	0.28
B0553	2014-01-03	71	0	2	1		0	1	0	1	1	0	0	8	30.1	8171	32.6	112	53	21.7	21.9	1.9	71.938	85.932	10.6	0	.	.	968	0	.	.	968	968	243	16.9676	0	197	54.3	1.84	3.397	6.3	11.9	34.5	1.6	3.2	0.259375	2.41	1.03
B0554	2014-01-17	59	1	2	1		0	1	0	0	0	0	2	4	57	1163	20.4	176	100	21.4	21.7	2.9	63.716	43.127	11.9	1	2015-06-03	502	502	0	.	.		.	666	7.41293	1	267	533	4.08	2.979	10.5	8.8	22.6	1.9	4.1	0.121951	1.73	0.51
B0555	2014-03-14	80	0	0	2		1	1	0	0	0	0	3	8	9.2	25127	45	150	70	30.1	30.2	3.1	75.938	27.906	11.8	0	.	.	968	0	.	.	968	968	.			145	1.1	12.26	2.258	20.2	19.1	22.9	2	7	0.275714	3.61	0.34
B0556	2014-01-10	92	0	0	1		0	0	0	0	0	0	0	7	20.1	13923	23.4	123	56	22.7	21.2	2.3	52.06	37.274	10.5	0	.	.	968	0	.	.	968	968	.		0	181	0	2.22	3.137	10.1	10.7	21.7	1.9	3.5	0.194286	2.03	0.6
B0558	2014-01-24	36	0	0	3		0	0	0	0	0	0	2	2	49.1	2363	37.5	116	76	25.2	28	2.4	57.116	26.445	7.4	0	.	.	947	0	.	.	947	947	238	19.8945	0	195	158.2	11.04	3.709	14.2	35.9	51.3	2	6.6	0.243939	2.88	2.55
B0559	2014-02-14	60	1	0	2	1	0	1	0	0	1	1	3	7	43.4	3590	36.4	138	76	26.1	26.9	4.3	27.117	21.131	11.1	0	.	.	947	0	.	.	947	947	208	28.2994	0	224	26.5	5.24	3.552	10.5	16.8	30	2.3	3.6	0.116667	1.97	1.78
B0561	2014-02-07	19	0	2	1		0	0	0	0	0	0		2	10.5	23439	14.6	104	64	32.7	35.4	0	44.667	37.01	5.9	0	.	.	940	0	.	.	940	940	206	26.6278	0	174	221.8	0.24	2.734	14.1	19	24	3.4	2.4	0.304167	2.96	2.08
B0563	2014-02-14	50	1	0	1	1	0	0	0	0	0	0		1	20.4	13711	34.4	129	78	64.1	70.1	0	31.027	28.065	9.1	0	.	.	933	0	.	.	933	933	98	69.6659	0	106	76.8	3.47	1.364	14.7	14.7	10.4	1.9	29.2	0.0142466	4.2	0.14
B0564	2014-01-17	81	1	0	2		0	0	0	0	0	0	3	6	45.1	3194	23.7	128	66	13.7	12.4	3.6	28.421	210.31	13.7	1	2014-04-10	240	240	1	11-maj-15	636	636	.	.		1	372	977.2	4.69	2.722	8	8.4	25	1.7	4.5	0.0924444	1.58	1.24
B0565	2014-02-21	46	0	0	2		0	0	0	0	0	0	1	0	66.7	382	25.8	110	79	71.1	76.9	2.2	24.946	7.85	8.8	0	.	.	919	0	.	.	919	919	89	58.9679	0	76	29.4	1.36	1.059	6.3	12.9	8.1	1.4	1.4	0.297143	5.07	1.5
B0566	2014-03-25	60	1	0	3	1	1	0	0	0	0	0	3	5	36.5	5691	28.3	134	96	31.1	31.4	3.8	33.153	26.348	10.4	0	.	.	919	0	.	.	919	919	180	33.4378	0	192	8.9	4.71	1.707	13.1	22.4	14.5	1.9	5.8	0.0717241	1.26	1.05
B0567	2014-02-21	40	0	0	1		0	0	0	0	0	0	1	2	30.5	7975	21.9	131	87	17	18.7	2.1	167.44	95.102	7.8	1	22-maj-14	268	268	0	.	.		.	.		1	269	371.1	<0.2	3.432	10.5	12.2	28	2.1	6.1	0.109836	1.33	0.34
B0569	2014-02-21	81	0	0	1		0	0	0	0	0	0	0	6	41.9	3995	23.1	126	78	13.2	12.5	2.3	76.504	41.763	10.7	1	2014-11-27	457	457	0	.	.		.	.		1	296	120.9	0.22	4.204	9	13.9	30.8	2.8	2	0.208	3.55	1.05
B0571	2014-04-11	47	1	2	2		0	0	0	0	0	0	1	2	53.7	1584	24.4	108	72	32.3	34.4	2.1	29.837	17.792	7	0	.	.	912	0	.	.	912	912	.			194	77	1.7	2.023	11.8	10.8	15.3	1.8	7	0.151429	2.03	0.3
B0572	2014-03-14	61	1	0	2	1	0	0	0	0	0	0	3	4	61.1	738	32.2	95	62	42.2	42.6	3.9	22.285	21.13	9.1	0	.	.	414	1	22-okt-14	414	414	.	.			147	0	13.17	1.682	11.2	13.2	13	1.9	4.2	0.197619	2.19	0.5
B0577	2014-04-11	65	1	0	2	1	0	0	0	0	1	1	2	6	14.9	18327	28.8	83	58	28.3	28.7	2.9	36.861	29.362	6.8	0	.	.	905	0	.	.	905	905	189	31.1057	0	206	3.3	4.18	2.445	17.7	10.1	19	2.7	4.1	0.101463	1.73	0.51
B0579	2014-04-04	56	1	0	1	1	0	1	0	0	0	0	1	4	7.4	27334	32.9	120	82	41.4	44.1	2.3	19.377	13.653	9.6	0	.	.	905	0	.	.	905	905	126	51.1651	0	152	28.4	6.7	1.778	8.2	14.8	13.7	1.8	9.5	0.124211	2.13	0.22
B0581	2014-03-21	50	1	0	3		0	0	0	0	0	0	3	3	13.5	19847	28.4	126	78	39	42.9	3.5	56.044	44.265	10	0	.	.	898	0	.	.	898	898	.			163	296.3	3.85	2.5	15.7	10.1	17.9	2.1	3	0.138667	2.37	0.7
B0582	02-maj-14	62	1	2	1		0	1	0	0	1	0	3	6	29	8667	32.4	157	76	17	17.1	3.3	71.831	56.451	12.3	0	.	.	884	0	.	.	884	884	321	17.0401	0	322	414.7	2.16	3.884	11.5	11.2	33.9	1.7	6.3	0.0698413	1.13	0.33
B0583	09-maj-14	78	1	2	2		0	1	1	0	1	1	3	9	32.9	6972	31.5	144	61	22.8	21.6	3	0	0	13.2	0	.	.	698	1	2015-08-30	698	698	.	286	18.5943	0	240	57.5		0	21.3	24.6	31.1	2	4.6	0.0904348	1.54	0.46
B0584	02-maj-14	22	1	0	1	1	0	0	0	0	0	0	2	2	6.6	28312	23.2	107	75	52.4	56	2	18.498	23.084	6.9	0	.	.	884	0	.	.	884	884	165	45.0647	0	146	10.3	0.51	1.689	11	19.4	14.6	2.4	1.9	0.218947	3.74	4.63
B0585	2014-04-04	35	1	2	1		0	0	0	0	0	0	2	0	7.7	26978	23.1	100	69	69	77.9	2.2	32.911	32.992	7.3	0	.	.	884	0	.	.	884	884	95	77.8075	0	106	46.2	1.2	1.218	10.8	8.3	8.8	1.7	1.3	0.32	5.46	1.62
B0587	2014-04-11	56	1	0	1	3	0	0	0	0	0	0	1	1	35.6	5992	32.7	115	83	74.8	83.8	2.6	39.619	36.04	8.4	0	.	.	877	0	.	.	877	877	87	78.4506	0	91	79.3	1.79	1.21	12.6	8.1	9.3	2.5	5.4	0.135185	2.74	0.39
B0588	2014-04-04	36	0	2	1		0	0	0	0	0	0	0	2	23.3	11731	24.8	114	79	22.4	25.2	1.7	44.942	32.992	8.8	0	.	.	877	0	.	.	877	877	.			216	58	2.07	2.2	11.8	12.8	20.6	2.1	4.3	0.106977	1.79	0.58
B0589	2014-04-11	61	1	1	2	2	0	1	0	0	0	0	0	5	29	8667	25.3	128	84	47.4	45.9	2.1	55.367	37.768	10.4	0	.	.	877	0	.	.	877	877	198	36.1262	0	157	14.5	20.37	1.547	21.7	10.6	15.2	1.7	8.5	0.196471	3.2	0.27
B0591	2014-06-06	79	0	0	2	1	0	0	1	0	0	0	3	6	0	7663	30.9	148	76	20.1	19.6	2.9	0	0	11.7	0	.	.	877	0	.	.	877	877	157	27.5652	0	206	12.3		0	27.8	11.7	20.8	1.3	2.8	0.203571	2.54	0.75
B0592	23-maj-14	63	0	0	2	1	0	0	0	0	0	0	3	4	51.2	1964	36.3	101	59	24.3	24.5	4.1	0	0	5.8	0	.	.	870	0	.	.	870	870	176	25.2157	0	182	216.6		0	19.9	16.5	26.2	1.6	2.4	0.241667	2.96	0.92
B0593	2014-06-06	75	1	0	2		0	0	0	0	1	0	3	6	20.6	13573	30.2	116	66	8.9	8.1	4.9	0	0	9.4	0	.	.	870	0	.	.	870	870	528	9.23675	0	549	21.7		0	11.3	11.2	38.9	1.5	3.6	0.115556	1.97	0.58
B0594	2014-04-25	63	1	2	1		0	0	0	0	0	0	1	4	37	5501	26.6	108	62	41.6	42	2.5	58.285	51.598	10.3	0	.	.	870	0	.	.	870	870	127	49.5222	0	148	1	33.77	1.839	45.8	8.3	12.1	1.6	14.4	0.152083	2.06	0.15
B0596	02-maj-14	42	1	2	1		0	1	0	0	0	0	2	3	50.8	2028	35.6	143	94	39.1	42.5	2.3	22.44	13.774	7.5	0	.	.	863	0	.	.	863	863	205	30.8948	0	168	282.6	1.55	1.954	11.1	19.5	16.5	2.3	10.8	0.284259	4	2.04
B0597	2014-06-20	65	0	0	2	1	0	1	0	0	0	0	3	5	51.2	1975	50.9	158	69	15.9	15.7	4	0	0	13.3	1	2015-07-13	629	629	0	.	.		.	528	7.05279	1	262	385.8		0	19.5	56	44.2	1.9	2.8	0.182143	2.54	0.75
B0598	2014-04-11	84	1	2	1		0	1	0	0	1	0	0	8	43.7	3514	29	120	57	20.4	18.2	2.4	76.238	40.12	10.9	0	.	.	856	0	.	.	856	856	212	25.881	0	261	2.3	1.68	3.514	10.4	13.7	29.2	1.8	8.3	0.104819	1.77	0.25
B0599	09-maj-14	58	1	0	1	1	0	1	0	0	0	0	3	4	36.1	5836	35.5	119	78	26.7	27.3	3.4	0	0	8.4	0	.	.	774	1	2015-12-19	774	774	.	246	23.4759	0	221	311.9		0	13.4	13.2	23.1	2.3	7.8	0.130769	1.69	0.27
B0600	09-maj-14	82	1	0	2	1	1	0	1	0	1	0	2	9	46.8	2808	20.2	139	61	39.5	36.7	3.3	0	0	11.3	0	.	.	849	0	.	.	849	849	154	37.6073	0	148	10		0	12.5	20.6	22.8	2.1	2.8	0.239286	2.68	0.75
B0601	09-maj-14	43	1	1	1	1	0	0	0	0	0	0	2	2	22	12525	61.3	123	81	38.2	38.8	2.5	0	0	7.3	0	.	.	849	0	.	.	849	849	223	33.7648	0	201	215.8		0	16.5	14.4	24.1	2.3	12.5	0.1928	2.93	0.18
B0602	09-maj-14	19	1	0	1	2	0	0	0	0	0	0	2	2	6.3	28636	27.8	119	84	37.7	39.7	1.7	0	0	6.5	0	.	.	849	0	.	.	849	849	213	34.5291	0	199	115.3		0	12	21.6	24.4	1.6	4.3	0.183721	2.19	0.49
B0603	23-maj-14	32	0	2	1		0	0	0	0	0	0	3	2	36.5	5691	32.4	113	83	37.8	42.3	3	0	0	9.3	0	.	.	842	0	.	.	842	842	135	39.1728	0	140	271.9		0	17.1	10.7	21.4	2	1.5	0.277333	4.73	1.4
B0604	2014-04-25	47	1	0	1	2	0	0	0	0	0	0	2	2	4.3	30706	24.6	133	89	16.8	17.2	2.4	52.612	40.412	7.6	1	2015-12-23	771	771	0	.	.		.	393	14.2568	0	342	178.9	1.45	3.343	11.9	11	23	2.2	5.5	0.123636	1.29	0.38
B0605	23-maj-14	78	1	0	2	1	1	1	0	0	0	0	3	7	39.4	4741	26.7	113	67	28.7	27.7	2.9	0	0	19.9	0	.	.	306	1	2014-09-14	306	306	.	.			197	2		0	17	15.7	17.3	1.7	7.9	0.15443	2.63	0.27
B0606	2014-04-25	72	1	0	2	3	0	0	1	0	0	0	1	6	6	28932	25.7	134	75	29.8	28.9	2.7	69.799	47.392	12.8	0	.	.	842	0	.	.	842	842	186	31.0436	0	193	18.1	3.48	2.269	10.1	11.2	22.5	1.7	5.3	0.235849	3.89	0.4
B0607	23-maj-14	70	1	0	2	2	0	1	0	0	0	0	1	6	30.3	8090	34.1	186	75	14.6	13.8	2.8	0	0	11.8	0	.	.	842	0	.	.	842	842	314	17.0601	0	360	76.3		0	16.4	18.6	32.8	1.6	3.1	0.134194	2.29	0.68
B0608	2014-06-27	56	0	1	3	2	0	1	0	0	0	0	1	2	22.6	12142	30	130	66	100.7	112	2.4	0	0	8.9	0	.	.	828	0	.	.	828	828	73	86.2415	0	64	55.8		0	11	9.3	7	1.8	9.8	0.396939	6	2.12
B0609	2014-06-27	45	0	0	1		0	1	1	0	0	0	2	4	55	1403	30.9	136	90	36.2	41.8	2.6	0	0	8.9	0	.	.	828	0	.	.	828	828	121	41.5503	0	137	0.7		0	10.9	7.8	10.1	1.8	4.4	0.388636	4.95	0.48
B0611	2014-07-25	73	1	0	2		1	0	0	0	0	0	3	6	21.2	13087	49.9	137	61	13.1	12.1	3.1	0	0	9.7	1	2015-07-21	595	595	0	.	.		.	476	10.4672	1	394	69.6		0	11.1	24	33.5	1.4	14.1	0.0751773	1.13	0.74
B0612	2014-06-20	44	1	2	1		0	0	0	0	0	0	0	2	9.6	24610	26.8	117	78	27.3	28.7	1.8	0	0	8.7	0	.	.	814	0	.	.	814	814	272	22.0876	0	227	86.6		0	7.8	11.3	18.5	1.7	7.9	0.0822785	0.91	0.27
B0613	2014-06-06	82	1	0	1		0	0	0	1	0	0	3	7	18.6	15066	29.3	101	68	23.3	22	4.1	0	0	5.2	0	.	.	814	0	.	.	814	814	240	22.5376	0	234	20		0	10.5	12.6	30.9	1.7	10.3	0.137864	2.38	0.2
B0614	30-maj-14	76	1	0	2	1	1	0	0	0	0	0	0	6	6.9	27921	34.7	111	76	17.7	16.6	2.6	0	0	9.8	0	.	.	814	0	.	.	814	814	390	13.0677	0	301	145.1		0	9.8	14.2	28.2	2.5	10.2	0.12451	2.09	0.3
B0615	2014-07-11	55	0	0	3		0	0	0	0	0	0	0	3	16.7	16746	48.4	188	96	56.4	63.6	1.8	0	0	10.6	0	.	.	807	0	.	.	807	807	88	57.6544	0	90	459.8		0	10.3	12.3	16.9	1.9	16.8	0.240476	4.17	0.3
B0616	2014-07-18	75	1	0	2	2	0	0	0	0	1	0	0	6	19.8	14115	21.5	135	64	15.7	14.6	2.1	0	0	12.2	0	.	.	807	0	.	.	807	807	340	15.3501	0	335	98.1		0	11.6	12.1	26.2	1.5	16	0.099375	1.63	0.22
B0617	2014-07-11	65	1	0	2	2	0	0	0	0	0	0	3	4	4.2	30847	25.6	118	72	24.4	24.8	3.2	0	0	8.3	0	.	.	786	0	.	.	786	786	314	17.3149	0	234	28.7		0	9.9	26	28.9	1.8	6.5	0.175385	2.78	0.43
B0618	2014-07-11	78	1	2	1	1	0	1	0	1	0	1	3	8	32.5	7127	21.7	162	67	34.2	33	3	0	0	12.4	0	.	.	786	0	.	.	786	786	199	28.2585	0	169	66.9		0	8.3	29.5	30.2	2	7.5	0.184	2.69	0.31
B0619	2014-08-08	45	0	2	3	1	0	1	0	0	0	0		3	10.7	23150	28.4	110	68	22.8	24.9	0	0	0	13.7	0	.	.	779	0	.	.	779	779	226	20.2054	0	204	85.4		0	11.7	15.3	25.5	1.9	15.2	0.171711	2.74	0.35
B0622	2014-08-22	48	0	0	3		0	0	0	0	0	0	3	2	52.9	1700	19.7	94	56	30.7	32.8	3.2	0	0	6.7	0	.	.	771	0	.	.	771	771	179	26.1063	0	156	27.5		0	9.3	9.5	15.2	1.7	3.3	0.139394	2.15	0.64
B0623	2014-07-18	76	0	0	1		0	0	0	1	1	0	0	7	37.6	5327	28.9	168	80	25.7	25.2	2.4	0	0	0	1	2014-11-25	307	307	0	.	.		.	.		1	168	0		0	8.7	11.5	22.5	1.7	2.6	0.16	2.73	0.81
B0624	2014-09-19	63	1	0	3		0	1	0	0	1	0	2	6	19.3	14544	37.1	127	66	13.1	12.6	2.6	0	0	8.9	1	2016-02-13	738	738	0	.	.		.	511	9.96461	0	403	309.4		0	13.2	32.1	50.3	1.3	5.8	0.0717241	1.22	0.36
B0627	2014-08-15	74	1	0	3		0	0	0	0	0	0	3	5	22.3	12350	31.5	101	71	28.3	27	4.1	0	0	10.8	0	.	.	750	0	.	.	750	750	.			201	2.8		0	8.8	13.2	15.5	1.6	4.9	0.084898	1.45	0.43
B0628	2014-08-22	60	0	0	1	1	0	0	0	0	0	0	1	4	19.2	14571	29.2	138	78	22	22.4	2.4	0	0	0	0	.	.	743	0	.	.	743	743	232	18.512	0	200	285		0	9.5	13.8	20.3	1.6	1.1	0.378182	6.45	1.91
[truncated: 65 more columns]
